# Supplementary material for: Impact of processing method on donated human breast milk microRNA content
Source: PLoS One. 2020 Jul 15;15(7):e0236126. doi: 10.1371/journal.pone.0236126 (PMC7363072; doi:10.1371/journal.pone.0236126)
Supplement: S2 Table — (XLSX) [file pone.0236126.s003.xlsx]

## Sheet: mirna_unique_count_table
mirna	Milk-1A	Milk-1B	Milk-1C	Milk-2A	Milk-2B	Milk-2C	Milk-3A	Milk-3B	Milk-3C		Milk-Ex-1A	Milk-Ex-1B	Milk-Ex-1C	Milk-Ex-2A	Milk-Ex-2B	Milk-Ex-2C	Milk-Ex-3A	Milk-Ex-3B	Milk-Ex-3C
hsa-let-7a-2-3p	0	0	0	0	0	0	0	0	0		0	0	0	0	0	0	0	0	2
hsa-let-7a-3p	51	2	40	3	0	0	9	0	6		929	225	24	1	0	0	393	13	29
hsa-let-7a-5p	3766	314	37756	38	93	59	3772	14	1785		13550	41702	34599	50	97	13	94581	4079	18348
hsa-let-7b-3p	81	1	520	4	0	1	9	0	3		390	278	53	1	0	1	282	16	48
hsa-let-7b-5p	11804	417	46963	169	247	95	5593	29	3321		11577	45428	58859	185	135	36	188936	4187	19696
hsa-let-7c-3p	2	0	4	0	0	0	0	0	0		4	1	1	0	0	0	9	0	0
hsa-let-7c-5p	956	101	4281	7	0	8	323	0	229		1764	3373	9294	3	4	0	16470	237	1572
hsa-let-7d-3p	44	10	1218	65	19	23	69	0	122		540	630	450	62	9	18	2117	128	421
hsa-let-7d-5p	138	10	1527	4	1	8	336	0	96		1184	1444	961	6	3	1	7330	239	910
hsa-let-7e-3p	7	0	12	0	0	0	1	0	4		26	14	2	0	0	0	23	4	9
hsa-let-7e-5p	279	10	1394	8	6	4	155	0	172		813	1769	1199	4	1	1	1920	261	919
hsa-let-7f-1-3p	7	0	16	0	0	0	2	0	0		114	27	3	0	0	0	90	0	6
hsa-let-7f-2-3p	9	0	9	0	0	0	5	0	0		61	12	1	0	0	1	21	2	1
hsa-let-7f-5p	1659	74	7462	8	33	15	556	0	239		9858	18283	7586	7	21	4	12639	802	3282
hsa-let-7g-3p	5	1	8	0	0	0	3	0	1		65	22	5	0	0	0	54	7	2
hsa-let-7g-5p	1675	38	5473	21	13	20	1270	1	107		12688	5369	1773	88	17	6	22480	374	1331
hsa-let-7i-3p	46	1	158	1	0	1	18	0	6		224	219	18	2	1	0	406	32	29
hsa-let-7i-5p	2775	26	2082	14	19	6	422	6	38		7542	7753	1615	22	12	3	11791	193	420
hsa-miR-1-3p	0	0	0	0	1	2	0	1	0		1	0	0	1	0	1	1	0	0
hsa-miR-1-5p	0	0	0	0	0	0	0	0	0		0	0	0	0	0	0	0	0	0
hsa-miR-100-3p	0	0	0	0	0	0	0	0	0		1	0	0	0	0	0	0	1	1
hsa-miR-100-5p	13	2	150	0	0	0	39	0	75		60	730	127	0	1	1	355	88	54
hsa-miR-101-2-5p	0	0	0	0	0	0	0	0	0		1	0	0	0	0	0	2	0	0
hsa-miR-101-3p	1823	16	609	16	5	2	78	13	19		8872	1870	968	13	8	4	1389	326	528
hsa-miR-101-5p	1	0	1	0	0	0	0	0	0		17	2	2	0	0	0	4	2	0
hsa-miR-10226	0	0	1	0	0	0	0	0	0		1	0	1	0	0	0	0	1	0
hsa-miR-10392-3p	0	0	0	0	1	0	0	0	0		0	0	1	1	0	0	0	0	0
hsa-miR-10392-5p	0	0	0	0	0	1	0	0	1		0	0	0	0	0	1	1	0	0
hsa-miR-10393-3p	0	0	0	0	0	0	0	0	0		0	2	1	0	0	0	0	0	1
hsa-miR-10393-5p	0	0	0	0	0	0	0	0	0		0	0	0	0	0	0	0	0	0
hsa-miR-10394-3p	1	0	29	0	0	1	0	0	17		0	4	1	0	0	0	1	0	9
hsa-miR-10394-5p	0	0	1	0	0	0	0	0	0		1	0	0	0	1	0	1	1	1
hsa-miR-10395-3p	0	0	0	0	0	0	0	0	0		0	1	0	0	0	1	1	0	3
hsa-miR-10395-5p	0	0	0	0	0	0	0	0	0		0	0	0	0	0	0	0	0	0
hsa-miR-10396a-3p	0	0	0	0	0	0	0	0	2		0	0	0	0	0	0	0	0	0
hsa-miR-10396a-5p	0	0	0	0	0	0	0	0	0		0	0	0	0	0	0	0	0	0
hsa-miR-10396b-3p	1	0	1	0	0	0	0	0	2		0	0	0	0	0	0	1	1	3
hsa-miR-10396b-5p	0	0	0	0	0	2	0	0	2		0	0	0	0	1	0	0	0	2
hsa-miR-10397-3p	0	0	0	0	0	0	0	0	0		0	0	0	0	0	0	0	0	0
hsa-miR-10397-5p	0	0	0	0	0	0	0	0	0		0	0	1	0	0	0	0	0	0
hsa-miR-10398-3p	0	0	0	0	0	2	0	0	0		0	0	0	0	0	0	0	1	1
hsa-miR-10398-5p	0	0	0	0	0	0	0	0	0		0	0	0	0	0	0	0	0	0
hsa-miR-10399-3p	2	0	12	0	0	0	3	0	2		7	11	5	1	0	0	15	2	3
hsa-miR-10399-5p	0	0	0	0	0	0	1	0	0		10	5	2	0	0	0	8	2	1
hsa-miR-103a-1-5p	0	0	0	0	0	0	1	0	0		6	0	0	0	0	0	1	0	0
hsa-miR-103a-2-5p	0	0	0	0	0	0	1	0	0		4	1	0	0	0	0	6	0	0
hsa-miR-103a-3p	221	13	2053	8	3	3	306	6	161		1410	2367	1943	1	7	2	3544	532	1350
hsa-miR-103b	0	0	0	0	0	0	0	0	0		0	0	0	0	0	0	0	0	1
hsa-miR-10400-3p	0	0	0	0	1	0	0	0	0		0	0	0	0	0	0	2	2	0
hsa-miR-10400-5p	29	2	71	2	6	16	149	4	436		23	16	17	1	6	0	255	68	87
hsa-miR-10401-3p	1	0	0	0	0	0	2	0	1		14	1	1	0	0	0	16	3	10
hsa-miR-10401-5p	0	0	2	0	1	0	0	0	3		1	1	1	0	0	1	0	0	5
hsa-miR-105-3p	0	0	0	0	0	0	0	0	0		0	0	0	0	0	1	1	0	0
hsa-miR-105-5p	0	0	0	0	0	0	0	0	0		0	0	0	0	0	0	0	0	0
hsa-miR-10522-5p	0	0	0	0	0	0	0	0	0		0	0	0	0	0	0	0	0	0
hsa-miR-10523-5p	0	0	2	0	0	0	0	0	0		1	1	0	0	0	0	2	0	3
hsa-miR-10524-5p	0	0	1	0	0	0	0	0	0		1	0	0	0	0	0	2	0	1
hsa-miR-10525-3p	0	0	0	0	0	0	0	0	0		0	0	0	0	0	0	0	0	0
hsa-miR-10526-3p	0	0	1	0	0	0	0	0	4		0	3	0	0	0	0	0	1	4
hsa-miR-10527-5p	0	0	10	0	0	0	10	0	1		14	13	10	0	0	0	97	8	6
hsa-miR-106a-3p	0	0	0	0	0	0	0	0	0		0	0	0	0	0	0	0	0	1
hsa-miR-106a-5p	0	0	1	0	0	0	0	0	0		5	1	0	0	0	0	2	0	0
hsa-miR-106b-3p	38	1	165	0	0	0	29	0	39		49	261	67	0	1	0	132	55	42
hsa-miR-106b-5p	6	0	5	0	0	0	13	0	1		522	23	5	0	0	0	248	4	5
hsa-miR-107	0	0	0	0	0	0	0	0	0		0	4	3	0	0	0	4	2	5
hsa-miR-10a-3p	14	0	10	0	2	0	4	0	0		71	36	3	0	0	0	39	0	0
hsa-miR-10a-5p	85	6	559	3	4	5	191	0	158		397	947	226	2	5	5	2138	196	227
hsa-miR-10b-3p	0	0	0	0	0	0	0	0	0		0	0	1	0	0	0	0	0	0
hsa-miR-10b-5p	2	0	3	0	0	0	0	0	0		2	6	1	1	0	0	3	2	0
hsa-miR-11181-3p	0	0	0	0	0	0	0	0	0		0	1	0	0	0	1	2	0	0
hsa-miR-11181-5p	0	0	0	0	0	0	0	0	0		0	0	0	0	0	0	0	0	0
hsa-miR-11399	0	0	0	0	0	0	0	0	0		0	0	0	0	0	3	1	0	3
hsa-miR-11400	0	0	0	0	0	0	0	0	0		0	0	0	1	0	0	0	0	0
hsa-miR-11401	0	0	0	0	0	0	0	0	0		0	0	0	0	0	0	0	0	0
hsa-miR-1178-3p	0	0	1	0	0	0	0	0	0		1	0	1	0	0	0	0	0	0
hsa-miR-1178-5p	0	0	0	0	0	0	0	0	0		1	0	0	0	0	0	0	0	0
hsa-miR-1179	2	0	3	0	0	0	0	0	0		9	3	10	0	0	0	17	0	1
hsa-miR-1180-3p	0	0	9	0	0	0	0	0	1		3	9	8	0	1	0	5	2	6
hsa-miR-1180-5p	0	0	0	0	0	0	0	0	0		0	0	0	0	0	0	3	1	2
hsa-miR-1181	0	0	0	0	0	0	0	0	0		1	0	0	0	0	0	1	0	0
hsa-miR-1182	0	0	0	0	0	0	0	0	0		0	0	0	0	0	0	1	0	0
hsa-miR-1183	0	0	0	0	0	0	0	0	1		0	0	0	0	1	0	0	1	2
hsa-miR-1184	0	0	0	0	0	0	0	0	0		0	0	0	0	0	0	0	0	0
hsa-miR-1185-1-3p	0	0	0	0	0	0	0	0	0		0	0	0	0	0	0	0	0	0
hsa-miR-1185-2-3p	0	0	0	0	0	0	0	0	0		0	0	0	0	0	0	0	0	0
hsa-miR-1185-5p	1	0	0	0	0	0	0	0	0		0	0	0	0	0	0	0	0	0
hsa-miR-1193	0	0	0	0	0	0	0	0	0		0	0	0	0	0	0	0	0	0
hsa-miR-1197	0	0	2	0	0	0	0	0	0		0	1	1	0	0	0	2	1	1
hsa-miR-1199-3p	0	0	0	0	0	0	0	0	0		0	0	0	0	0	0	0	0	0
hsa-miR-1199-5p	0	0	0	0	0	0	0	0	0		0	0	0	0	0	1	0	0	0
hsa-miR-1200	0	0	0	0	0	0	0	0	0		0	0	0	0	0	0	0	0	0
hsa-miR-1202	0	0	0	0	0	0	0	0	0		0	0	1	0	0	1	1	0	2
hsa-miR-1203	0	0	0	0	0	0	0	0	1		0	0	0	0	0	0	1	0	1
hsa-miR-1204	0	0	0	0	0	0	0	0	0		0	0	0	0	0	0	0	0	0
hsa-miR-1205	0	0	0	0	0	0	0	0	1		0	0	0	0	0	0	0	0	0
hsa-miR-1206	0	0	0	0	0	0	0	0	0		0	0	0	0	1	0	0	0	0
hsa-miR-1207-3p	0	0	0	0	0	0	0	0	0		0	0	0	0	0	0	0	1	0
hsa-miR-1207-5p	0	0	0	0	0	0	0	0	0		0	0	0	0	0	0	0	0	0
hsa-miR-1208	0	0	0	0	0	0	0	0	0		0	0	0	0	0	0	0	0	0
hsa-miR-12113	0	0	0	0	0	0	0	0	0		0	0	0	0	0	0	0	0	0
hsa-miR-12114	0	0	0	0	0	0	0	0	0		0	0	0	0	0	2	0	0	2
hsa-miR-12115	0	0	0	0	0	0	0	0	0		0	1	0	0	0	0	1	0	1
hsa-miR-12116	0	0	0	0	0	0	2	0	6		0	0	1	0	0	0	2	0	4
hsa-miR-12117	0	0	0	0	0	0	0	0	0		0	0	0	0	0	0	0	0	0
hsa-miR-12118	0	0	0	0	0	0	0	0	0		0	0	0	0	0	0	0	0	2
hsa-miR-12119	0	0	0	0	0	0	0	0	0		0	0	0	0	0	0	0	0	0
hsa-miR-12120	0	0	0	0	0	0	0	0	0		0	1	0	0	0	0	0	0	0
hsa-miR-12121	0	0	0	0	0	0	0	0	0		0	0	0	0	0	0	0	0	0
hsa-miR-12122	1	0	0	0	0	0	0	0	0		0	0	0	1	0	0	0	0	0
hsa-miR-12123	0	0	0	0	0	0	0	0	0		0	0	0	0	0	0	0	0	0
hsa-miR-12124	0	0	0	0	0	0	0	0	0		0	0	0	0	0	0	0	0	0
hsa-miR-12125	1	0	10	0	0	0	3	0	2		3	3	8	0	0	0	26	1	4
hsa-miR-12126	0	0	0	0	0	0	0	0	0		0	0	0	0	0	0	0	0	1
hsa-miR-12127	0	0	0	0	0	0	0	0	0		0	0	1	0	0	0	0	0	2
hsa-miR-12128	0	0	0	0	0	0	0	0	0		0	0	0	0	0	0	1	0	0
hsa-miR-12129	0	0	0	0	0	0	0	0	0		0	0	0	0	0	0	1	0	0
hsa-miR-12130	0	0	0	0	0	0	0	0	0		0	0	0	0	0	0	0	0	0
hsa-miR-12131	0	0	0	0	0	0	0	0	0		1	0	0	0	0	0	0	0	0
hsa-miR-12132	0	0	0	0	0	0	0	0	0		0	0	0	0	0	1	1	0	0
hsa-miR-12133	0	0	0	0	0	0	0	0	0		0	0	0	0	0	0	0	0	0
hsa-miR-12135	0	0	0	0	0	0	0	0	0		0	0	0	0	0	0	0	0	0
hsa-miR-12136	11	0	17	0	0	2	18	0	17		3	2	0	0	0	0	9	2	1
hsa-miR-122-3p	0	0	0	0	0	0	0	0	0		0	0	0	0	0	0	0	0	0
hsa-miR-122-5p	26	2	0	1	2	3	5	1	2		4	4	3	2	3	3	10	0	1
hsa-miR-1224-3p	0	0	0	0	0	0	0	0	0		0	1	0	0	0	0	0	0	0
hsa-miR-1224-5p	0	0	0	0	0	0	0	0	0		0	0	0	0	0	0	0	0	1
hsa-miR-1225-3p	0	0	0	0	0	0	0	0	0		0	1	0	0	0	0	0	0	0
hsa-miR-1225-5p	0	0	0	0	0	0	0	0	0		0	0	0	0	0	0	0	0	0
hsa-miR-1226-3p	0	0	1	0	0	0	0	0	0		1	0	1	0	0	0	0	1	7
hsa-miR-1226-5p	0	0	1	0	0	0	0	0	0		1	2	1	0	0	0	1	0	0
hsa-miR-1227-3p	0	0	0	0	0	0	0	0	0		0	0	0	0	0	0	3	0	0
hsa-miR-1227-5p	0	0	0	0	0	0	0	0	0		0	0	0	0	0	4	1	1	2
hsa-miR-1228-3p	0	0	0	0	0	0	0	0	0		0	0	0	0	0	0	0	0	0
hsa-miR-1228-5p	0	0	0	0	0	2	0	0	0		0	1	1	0	1	2	0	0	0
hsa-miR-1229-3p	0	0	2	0	0	0	0	0	1		2	0	0	0	0	0	1	0	2
hsa-miR-1229-5p	0	0	0	0	0	0	0	0	0		0	1	0	0	0	1	0	2	0
hsa-miR-122b-3p	0	0	0	0	0	0	0	0	0		0	0	0	0	0	0	0	0	0
hsa-miR-122b-5p	0	0	0	0	0	0	0	0	0		0	0	0	0	0	0	0	0	0
hsa-miR-1231	0	0	0	0	0	0	0	0	0		0	0	0	0	0	0	0	0	0
hsa-miR-1233-3p	0	0	0	0	0	0	0	0	0		1	0	0	0	0	0	1	0	0
hsa-miR-1233-5p	0	0	0	0	0	0	0	0	1		1	0	0	0	0	0	1	0	1
hsa-miR-1234-3p	0	0	0	0	0	0	0	0	0		1	0	0	0	0	0	1	0	0
hsa-miR-1236-3p	0	0	0	0	0	0	0	0	0		0	0	0	0	0	0	0	0	0
hsa-miR-1236-5p	0	0	1	0	0	0	0	0	0		0	0	0	0	0	0	0	0	1
hsa-miR-1237-3p	0	0	1	0	0	0	0	0	0		1	1	0	0	0	0	1	1	2
hsa-miR-1237-5p	0	0	0	0	0	0	0	0	0		1	0	0	0	0	0	1	0	0
hsa-miR-1238-3p	0	0	0	0	0	0	0	0	0		0	1	0	0	0	0	0	0	0
hsa-miR-1238-5p	0	0	0	0	0	0	0	0	0		0	0	0	0	0	0	0	0	0
hsa-miR-124-3p	0	0	0	0	0	0	0	0	0		0	0	0	0	0	0	0	0	0
hsa-miR-124-5p	0	0	0	0	0	0	0	0	0		0	0	0	0	0	0	0	0	0
hsa-miR-1243	0	0	0	0	0	0	0	0	0		0	0	0	0	0	0	0	0	0
hsa-miR-1244	0	0	3	0	0	0	0	0	0		1	0	1	0	0	0	3	1	3
hsa-miR-1245a	0	0	0	0	0	0	0	0	0		0	0	0	0	0	0	0	0	0
hsa-miR-1245b-3p	0	0	0	0	0	0	0	0	0		0	0	0	0	0	0	0	0	0
hsa-miR-1245b-5p	0	0	0	0	0	0	0	0	0		0	0	0	0	0	0	0	0	0
hsa-miR-1246	0	5	525	1	4	59	5	0	71		31	121	161	1	2	13	76	23	55
hsa-miR-1247-3p	0	0	0	0	0	0	0	0	0		1	0	0	0	0	0	0	0	0
hsa-miR-1247-5p	0	0	1	0	0	0	0	0	1		0	0	0	0	0	0	0	0	0
hsa-miR-1248	0	0	1	0	0	0	0	0	0		0	0	0	0	0	0	0	0	0
hsa-miR-1249-3p	0	0	0	0	0	0	1	0	5		0	1	0	0	0	0	0	1	0
hsa-miR-1249-5p	0	0	1	0	0	0	0	0	0		0	0	0	0	0	1	0	0	0
hsa-miR-1250-3p	0	0	0	0	0	0	0	0	0		0	0	0	0	0	0	0	0	0
hsa-miR-1250-5p	0	0	0	0	0	0	0	0	0		0	0	0	0	0	0	0	0	0
hsa-miR-1251-3p	0	0	0	0	0	0	0	0	0		0	0	0	0	0	0	1	0	0
hsa-miR-1251-5p	2	0	7	0	0	0	3	0	0		5	10	1	0	0	0	17	1	1
hsa-miR-1252-3p	0	0	0	0	0	0	0	0	0		0	0	1	0	0	0	0	0	0
hsa-miR-1252-5p	0	0	0	0	0	0	0	0	0		0	0	0	0	0	0	0	0	1
hsa-miR-1253	0	0	0	0	0	0	0	0	0		0	1	0	0	0	0	0	1	2
hsa-miR-1255a	0	0	0	0	0	0	0	0	0		0	0	0	0	0	0	1	0	0
hsa-miR-1255b-2-3p	0	0	0	0	0	0	0	0	0		0	0	0	0	0	0	1	0	1
hsa-miR-1255b-5p	0	0	1	0	0	0	0	0	0		1	1	0	0	0	0	1	0	0
hsa-miR-1256	0	0	0	0	0	0	0	0	0		0	0	0	0	0	0	0	0	0
hsa-miR-1257	0	0	1	0	0	0	0	0	0		0	1	0	0	0	0	0	0	0
hsa-miR-1258	0	0	0	0	0	0	0	0	0		1	0	0	0	0	0	0	0	1
hsa-miR-125a-3p	10	1	117	0	2	2	18	0	5		58	88	69	1	1	0	284	17	26
hsa-miR-125a-5p	1248	55	4044	245	534	56	1085	32	4468		474	5020	2780	172	80	20	12692	4209	9166
hsa-miR-125b-1-3p	0	0	3	0	0	0	0	0	0		3	10	1	0	0	0	3	3	2
hsa-miR-125b-2-3p	5	1	78	0	0	1	6	0	11		73	185	68	0	0	0	65	26	23
hsa-miR-125b-5p	548	22	3207	34	48	7	401	7	2162		595	3013	1559	17	12	11	5151	2281	4993
hsa-miR-126-3p	9	3	2	0	5	1	0	6	0		1	4	8	3	9	3	4	1	0
hsa-miR-126-5p	4	2	0	3	0	1	1	0	0		1	0	0	0	1	1	0	1	0
hsa-miR-1260a	1	0	3	0	0	1	4	0	0		2	8	4	0	0	0	24	3	6
hsa-miR-1260b	0	0	8	0	0	0	6	0	8		6	11	9	0	0	0	33	8	13
hsa-miR-1261	1	0	13	0	0	1	2	0	1		27	50	48	0	0	0	2	3	2
hsa-miR-1262	0	0	2	0	0	0	0	0	0		0	1	0	0	0	0	0	0	1
hsa-miR-1263	0	0	0	0	0	0	0	0	0		0	0	0	0	0	0	0	0	0
hsa-miR-1264	0	0	0	0	0	0	0	0	0		0	0	0	0	0	0	0	0	0
hsa-miR-1265	0	0	0	0	0	0	0	0	0		0	2	1	0	0	0	0	0	0
hsa-miR-1266-3p	0	0	0	0	0	0	0	0	0		0	0	0	0	0	0	0	0	0
hsa-miR-1266-5p	2	0	5	0	0	0	3	0	2		6	9	5	0	0	0	16	0	2
hsa-miR-1267	0	0	0	0	0	0	0	0	0		0	0	0	0	0	1	0	0	0
hsa-miR-1268a	0	0	0	0	0	0	0	0	0		0	0	0	0	0	0	0	0	0
hsa-miR-1268b	0	0	2	0	0	0	1	0	1		3	1	7	0	0	0	1	0	3
hsa-miR-1269a	0	0	0	0	0	0	0	0	0		0	0	0	0	0	0	0	0	0
hsa-miR-1269b	0	0	0	0	0	0	0	0	0		0	0	0	0	0	0	0	0	0
hsa-miR-127-3p	1	1	1	0	0	0	0	2	3		1	5	0	0	0	0	25	1	0
hsa-miR-127-5p	0	0	0	0	0	0	0	0	0		0	0	0	0	0	0	0	0	1
hsa-miR-1270	1	0	0	1	0	0	0	0	0		2	2	1	1	0	0	5	0	2
hsa-miR-1271-3p	0	0	1	0	0	0	0	0	0		0	0	0	0	0	0	0	0	0
hsa-miR-1271-5p	3	0	6	0	0	0	2	0	0		8	17	0	0	0	0	43	1	0
hsa-miR-1272	0	0	0	0	0	0	0	0	0		0	0	0	0	0	0	0	0	0
hsa-miR-1273c	0	0	0	0	0	0	0	0	0		1	4	2	0	0	0	7	3	0
hsa-miR-1273h-3p	0	0	3	0	0	0	1	0	1		1	3	5	0	0	1	7	0	1
hsa-miR-1273h-5p	1	0	1	0	0	0	1	0	0		0	0	2	0	0	0	5	0	1
hsa-miR-1275	0	0	0	0	0	0	0	0	0		0	1	2	0	0	0	1	0	0
hsa-miR-1276	0	0	9	0	0	0	1	0	1		4	4	3	0	0	0	28	4	5
hsa-miR-1277-3p	0	0	0	0	0	0	0	0	0		6	3	0	0	0	0	2	2	2
hsa-miR-1277-5p	2	0	1	0	0	0	0	0	0		89	21	20	0	0	0	18	3	12
hsa-miR-1278	0	0	0	0	0	0	0	0	0		0	0	0	0	0	0	1	0	0
hsa-miR-1279	0	0	0	0	0	0	0	0	0		0	0	1	0	0	0	0	0	0
hsa-miR-128-1-5p	0	0	0	0	0	0	0	0	0		0	0	0	0	0	0	0	0	0
hsa-miR-128-2-5p	0	0	0	0	0	0	0	0	0		0	0	0	0	0	0	0	0	0
hsa-miR-128-3p	77	1	239	1	4	1	17	0	19		313	378	193	0	1	0	692	57	79
hsa-miR-1281	1	0	1	0	0	0	9	0	6		0	0	0	0	0	0	1	0	1
hsa-miR-1282	0	0	0	0	0	0	0	0	0		0	0	0	0	0	0	0	0	0
hsa-miR-1283	5	0	16	0	0	0	4	0	0		132	59	1	1	0	0	166	8	0
hsa-miR-1284	0	0	0	0	0	0	1	0	0		0	0	0	0	0	0	1	0	0
hsa-miR-1285-3p	0	0	9	0	0	0	2	0	1		5	6	4	0	0	0	1	3	1
hsa-miR-1285-5p	0	0	4	0	0	0	0	0	0		2	8	6	0	0	0	17	0	2
hsa-miR-1286	0	0	0	0	0	0	0	0	0		1	0	0	0	0	1	4	0	0
hsa-miR-1287-3p	0	0	0	0	0	0	0	0	0		0	0	0	0	0	0	0	1	0
hsa-miR-1287-5p	88	1	149	0	3	0	52	0	6		353	382	39	0	1	4	1398	28	29
hsa-miR-1288-3p	0	0	0	0	0	0	0	0	0		0	0	0	0	0	1	2	0	1
hsa-miR-1288-5p	0	0	0	0	0	0	0	0	0		0	0	3	0	0	0	0	0	0
hsa-miR-1289	0	0	1	0	0	0	0	0	0		0	1	0	0	0	0	7	0	1
hsa-miR-129-1-3p	0	0	0	0	0	0	0	0	0		0	0	0	0	0	0	0	0	0
hsa-miR-129-2-3p	0	0	0	0	0	0	0	0	0		0	0	0	0	0	0	0	0	1
hsa-miR-129-5p	0	0	0	0	0	0	0	0	0		0	1	0	0	0	0	0	0	0
hsa-miR-1290	0	0	0	0	0	1	0	0	0		0	0	0	0	0	0	0	0	0
hsa-miR-1291	0	0	5	0	0	1	0	1	4		0	0	2	0	0	0	2	1	1
hsa-miR-1292-3p	0	0	0	0	0	0	0	0	0		0	0	0	0	0	0	0	1	0
hsa-miR-1292-5p	1	0	2	0	0	0	0	0	4		12	3	5	0	0	0	11	1	3
hsa-miR-1293	0	0	0	0	0	3	0	0	0		1	2	0	0	0	0	0	2	2
hsa-miR-1294	0	0	0	0	0	0	0	0	0		0	0	0	0	0	0	0	0	0
hsa-miR-1295a	0	0	0	0	0	0	0	0	0		0	1	0	0	0	0	1	0	0
hsa-miR-1295b-3p	0	0	0	0	0	0	0	0	0		0	0	0	0	0	0	0	0	0
hsa-miR-1295b-5p	0	0	0	0	0	0	0	0	0		0	0	0	0	0	0	0	0	0
hsa-miR-1296-3p	0	0	2	0	0	0	0	0	0		0	4	0	0	0	0	1	0	0
hsa-miR-1296-5p	4	0	37	0	1	0	0	0	7		46	23	12	0	2	0	22	11	12
hsa-miR-1297	0	0	0	0	0	0	0	0	0		0	0	0	0	0	0	0	0	0
hsa-miR-1298-3p	0	0	0	0	0	0	0	0	0		0	0	0	0	0	0	0	0	0
hsa-miR-1298-5p	0	0	1	0	0	0	0	0	0		0	0	0	0	0	0	1	0	1
hsa-miR-1299	19	0	5	0	0	0	14	0	2		72	3	24	1	0	0	472	0	10
hsa-miR-1301-3p	2	0	9	0	0	0	7	0	3		21	11	3	0	0	0	84	7	4
hsa-miR-1301-5p	0	0	0	0	0	0	0	0	0		0	0	0	0	0	0	0	0	0
hsa-miR-1302	0	0	0	0	0	0	0	0	0		0	0	0	0	0	0	0	0	0
hsa-miR-1303	1	0	13	0	0	0	1	0	4		15	20	10	1	0	0	23	4	6
hsa-miR-1304-3p	1	0	8	0	0	6	1	0	6		0	9	8	0	0	3	15	7	6
hsa-miR-1304-5p	0	0	1	0	0	0	0	0	1		0	0	2	0	0	0	0	0	0
hsa-miR-1305	0	0	0	0	0	0	0	0	0		0	0	0	0	0	0	0	2	0
hsa-miR-1306-3p	0	0	2	0	0	0	0	0	2		0	1	4	0	0	0	6	0	1
hsa-miR-1306-5p	0	0	0	2	0	0	1	0	0		2	1	0	1	0	0	7	2	2
hsa-miR-1307-3p	24	1	133	8	0	1	40	0	280		89	209	756	3	0	1	260	110	492
hsa-miR-1307-5p	185	7	383	6	1	4	61	0	93		831	1085	190	3	0	0	1182	102	283
hsa-miR-130a-3p	1	0	6	0	0	0	1	0	0		13	21	3	0	0	0	3	2	0
hsa-miR-130a-5p	0	0	0	0	0	0	0	0	0		0	0	0	0	0	0	0	0	1
hsa-miR-130b-3p	58	2	139	0	0	0	34	0	0		1133	178	47	3	0	0	922	16	8
hsa-miR-130b-5p	0	1	8	0	0	0	1	0	3		4	3	2	0	0	0	8	4	9
hsa-miR-132-3p	2	0	28	0	0	0	48	4	101		28	29	89	1	0	0	75	143	95
hsa-miR-132-5p	0	0	7	0	0	0	0	0	1		2	4	0	0	0	0	3	2	2
hsa-miR-1321	0	0	0	0	0	0	0	0	0		0	0	0	1	1	0	0	0	0
hsa-miR-1322	0	0	0	0	0	0	0	0	1		0	1	0	0	0	1	0	0	0
hsa-miR-1323	2	0	27	0	0	0	0	0	1		45	14	5	1	0	0	48	9	6
hsa-miR-1324	0	0	1	0	0	0	0	0	1		0	0	0	0	0	0	1	0	0
hsa-miR-133a-3p	0	0	0	0	0	0	0	0	0		0	0	0	0	0	0	2	0	1
hsa-miR-133a-5p	0	0	0	0	0	0	0	0	0		0	0	0	0	0	0	0	0	0
hsa-miR-133b	0	0	0	0	0	0	0	0	0		0	0	0	0	0	0	0	0	0
hsa-miR-134-3p	0	0	0	0	0	0	0	0	0		0	0	0	0	0	0	0	0	0
hsa-miR-134-5p	1	0	1	0	0	1	0	0	1		11	7	3	0	0	0	11	0	2
hsa-miR-1343-3p	0	0	0	0	0	0	1	0	0		1	3	11	0	0	0	1	2	3
hsa-miR-1343-5p	0	0	3	0	0	0	0	0	0		0	1	1	0	0	0	3	3	7
hsa-miR-135a-2-3p	1	0	1	0	0	0	2	0	0		9	0	0	0	0	1	6	1	0
hsa-miR-135a-3p	0	0	0	0	0	0	0	0	0		0	0	0	1	0	0	1	1	0
hsa-miR-135a-5p	6	1	121	0	0	1	14	0	1		109	213	22	0	0	0	89	40	23
hsa-miR-135b-3p	0	0	0	0	0	0	0	0	0		0	0	0	0	0	0	0	0	0
hsa-miR-135b-5p	0	6	0	0	0	0	0	0	0		1	12	0	0	0	0	3	3	0
hsa-miR-136-3p	0	0	0	0	0	0	0	0	0		3	3	0	0	0	0	0	0	0
hsa-miR-136-5p	0	0	0	0	0	0	0	0	0		0	0	0	0	0	0	0	0	0
hsa-miR-137-3p	0	0	0	0	0	0	0	0	0		0	0	0	0	0	0	0	0	0
hsa-miR-137-5p	0	0	0	0	0	0	0	0	0		1	0	0	0	0	0	0	0	3
hsa-miR-138-1-3p	0	0	0	0	0	0	0	0	0		1	0	0	0	0	0	0	0	0
hsa-miR-138-2-3p	0	0	0	0	0	0	0	0	0		0	0	0	0	0	0	0	0	0
hsa-miR-138-5p	0	0	0	0	0	0	0	0	0		0	0	0	0	1	1	2	0	1
hsa-miR-139-3p	1	0	1	0	0	0	0	1	1		0	8	0	0	0	0	2	2	3
hsa-miR-139-5p	0	0	2	0	0	0	0	0	0		1	0	0	0	0	0	3	0	0
hsa-miR-140-3p	438	5	577	2	5	1	84	2	23		1828	1079	352	2	0	1	887	58	60
hsa-miR-140-5p	2	0	7	0	1	0	4	0	2		53	25	15	0	0	0	54	3	7
hsa-miR-141-3p	23276	192	11468	449	35	37	3439	46	635		190072	90505	24000	154	15	15	49770	7670	9203
hsa-miR-141-5p	63	2	57	3	0	0	33	0	17		228	307	140	0	1	2	508	46	94
hsa-miR-142-3p	4	4	8	3	2	6	0	5	2		137	68	10	2	7	3	39	11	16
hsa-miR-142-5p	4	0	14	2	2	0	1	0	1		45	169	13	1	0	0	21	10	4
hsa-miR-143-3p	131	42	154	21	39	49	18	11	14		637	317	123	21	22	23	389	47	80
hsa-miR-143-5p	0	0	1	0	0	0	0	0	0		0	2	0	0	0	0	17	1	1
hsa-miR-144-3p	1	0	0	0	0	0	0	0	1		0	0	2	1	1	1	0	0	0
hsa-miR-144-5p	2	0	0	0	0	0	0	0	0		0	0	1	0	0	0	0	0	0
hsa-miR-145-3p	1	0	2	0	0	0	0	0	0		3	4	0	0	0	0	3	1	2
hsa-miR-145-5p	6	0	74	0	1	3	3	0	12		36	43	23	1	2	1	186	29	81
hsa-miR-1468-3p	0	0	0	0	0	0	0	0	0		0	0	0	0	0	1	0	0	0
hsa-miR-1468-5p	16	0	13	0	0	0	2	0	0		4	9	16	0	0	0	16	1	2
hsa-miR-1469	0	0	2	7	0	22	0	0	3		10	9	8	3	2	47	87	17	48
hsa-miR-146a-3p	0	0	0	0	0	0	1	0	1		0	0	0	0	0	0	0	4	0
hsa-miR-146a-5p	508	5	549	0	11	0	156	0	9		1026	2774	256	3	5	2	4716	230	87
hsa-miR-146b-3p	67	6	374	15	10	1	95	2	135		43	585	588	5	3	0	1543	219	312
hsa-miR-146b-5p	1318	47	6678	0	12	2	3940	3	390		5999	16566	7328	2	4	3	23074	1642	1729
hsa-miR-1470	0	0	0	0	0	0	0	0	0		0	0	0	0	0	0	0	0	0
hsa-miR-1471	0	0	0	0	0	0	0	0	0		0	0	0	0	0	0	1	0	0
hsa-miR-147a	0	0	0	0	0	0	0	0	0		0	0	0	0	0	0	0	0	0
hsa-miR-147b-3p	2	0	2	0	0	0	0	0	1		12	4	1	0	0	0	12	2	0
hsa-miR-147b-5p	0	0	0	0	0	0	0	0	0		3	0	0	0	0	0	1	0	0
hsa-miR-148a-3p	54957	416	25283	690	384	264	7405	25	917		834435	183532	60811	790	304	83	414697	9129	12856
hsa-miR-148a-5p	38	6	296	2	0	0	120	0	31		177	702	307	4	0	2	950	185	85
hsa-miR-148b-3p	4047	37	3741	9	8	1	121	0	71		7186	3969	652	36	13	3	2858	305	382
hsa-miR-148b-5p	45	1	58	2	3	0	35	0	6		347	87	133	2	0	0	262	4	7
hsa-miR-149-3p	0	0	0	1	0	0	0	0	0		0	0	1	0	0	0	0	0	0
hsa-miR-149-5p	1	0	5	0	0	0	2	0	1		6	5	4	0	0	0	17	3	3
hsa-miR-150-3p	0	0	0	0	0	0	0	0	0		1	3	0	0	0	0	0	1	1
hsa-miR-150-5p	2	1	27	0	0	0	3	0	20		2	26	10	1	1	0	32	16	102
hsa-miR-151a-3p	418	17	1186	9	3	3	201	13	168		1664	2300	1172	5	4	2	5434	276	582
hsa-miR-151a-5p	37	0	177	3	0	1	43	1	10		559	148	152	1	0	1	2266	22	61
hsa-miR-151b	0	0	0	0	0	0	0	0	0		0	0	0	0	0	0	0	0	0
hsa-miR-152-3p	691	12	967	9	3	5	65	1	17		6268	1427	865	16	0	5	2921	190	468
hsa-miR-152-5p	0	1	2	0	0	0	0	0	0		2	4	1	0	0	0	20	2	0
hsa-miR-153-3p	0	0	1	0	0	0	1	0	0		8	0	2	0	0	0	0	2	0
hsa-miR-153-5p	0	0	0	0	0	0	0	0	0		0	0	0	0	0	0	0	0	0
hsa-miR-1537-3p	0	0	1	0	0	0	0	0	0		0	0	1	0	0	0	1	0	0
hsa-miR-1537-5p	0	0	0	0	0	0	0	0	0		0	0	0	0	0	0	0	0	0
hsa-miR-1538	0	0	0	0	0	0	0	0	1		1	1	0	0	0	0	1	0	0
hsa-miR-1539	0	0	0	0	0	0	0	0	0		1	0	0	0	0	0	0	0	0
hsa-miR-154-3p	0	0	0	0	0	0	0	0	0		0	0	0	0	0	0	0	0	0
hsa-miR-154-5p	2	0	2	0	0	0	1	0	0		0	3	0	0	0	0	15	0	0
hsa-miR-155-3p	0	0	0	0	0	0	0	0	0		0	0	0	0	0	0	0	0	0
hsa-miR-155-5p	10	0	42	0	0	0	10	0	0		97	210	26	0	0	0	416	14	19
hsa-miR-1587	0	0	0	0	0	0	0	0	1		0	0	1	0	0	0	0	0	0
hsa-miR-15a-3p	1	0	0	0	0	0	0	0	0		14	1	0	0	0	0	2	0	1
hsa-miR-15a-5p	226	5	336	0	0	0	94	0	8		1031	274	56	1	1	0	819	49	59
hsa-miR-15b-3p	19	0	23	0	0	0	6	0	0		67	35	4	0	0	0	272	1	2
hsa-miR-15b-5p	283	4	611	0	4	0	33	2	21		523	602	119	2	1	0	584	118	129
hsa-miR-16-1-3p	0	0	0	0	0	0	0	0	0		0	0	0	0	0	0	0	1	0
hsa-miR-16-2-3p	1	0	8	0	0	0	2	0	0		26	6	0	0	0	0	101	1	2
hsa-miR-16-5p	4600	74	6710	67	109	21	4438	30	470		17009	18493	5835	143	53	19	61701	2032	2554
hsa-miR-17-3p	3	0	11	0	0	0	3	0	1		15	12	4	0	0	0	8	5	4
hsa-miR-17-5p	18	1	30	0	2	0	6	0	1		531	84	42	0	0	0	293	12	17
hsa-miR-181a-2-3p	67	2	236	1	3	0	128	0	119		174	300	163	0	1	0	563	115	181
hsa-miR-181a-3p	32	2	37	0	0	0	50	0	17		168	167	30	1	0	0	466	23	15
hsa-miR-181a-5p	295	27	2912	0	6	5	796	0	957		1010	6570	3539	0	6	0	4847	1698	1018
hsa-miR-181b-2-3p	0	0	2	0	0	0	0	0	0		6	5	1	0	0	0	6	0	2
hsa-miR-181b-3p	1	0	1	0	0	0	1	0	0		3	3	0	0	0	1	13	0	1
hsa-miR-181b-5p	142	15	1546	3	1	7	341	0	278		807	1863	1363	1	1	2	3311	308	367
hsa-miR-181c-3p	0	0	3	0	0	0	0	0	0		0	4	0	0	0	0	3	1	0
hsa-miR-181c-5p	0	0	0	0	0	0	0	0	0		0	2	0	0	0	0	0	0	0
hsa-miR-181d-3p	0	0	0	0	0	0	0	0	0		0	0	0	0	1	0	0	0	1
hsa-miR-181d-5p	0	0	2	0	0	0	0	0	0		2	7	3	0	0	0	8	1	1
hsa-miR-182-3p	8	0	14	0	0	0	2	0	2		24	16	1	0	0	0	42	1	6
hsa-miR-182-5p	2561	48	2511	34	7	13	2219	3	156		27089	4657	5163	54	3	3	71351	499	955
hsa-miR-1825	0	0	0	0	0	1	0	0	0		0	0	0	0	0	0	1	0	0
hsa-miR-1827	0	0	0	0	0	0	0	0	0		0	0	0	0	0	0	0	0	0
hsa-miR-183-3p	2	0	10	0	0	0	1	0	2		6	1	4	0	0	0	10	0	5
hsa-miR-183-5p	2021	33	3406	49	12	56	1516	3	342		8559	3188	3482	24	13	8	41498	365	662
hsa-miR-184	0	0	0	0	0	0	0	0	0		0	1	15	0	0	0	0	0	1
hsa-miR-1843	35	2	69	0	0	0	21	0	9		52	76	28	0	0	0	271	6	19
hsa-miR-185-3p	1	0	4	0	0	0	0	0	0		2	4	5	0	0	0	9	1	3
hsa-miR-185-5p	18	2	60	0	0	0	65	0	7		257	114	56	1	2	0	1048	33	50
hsa-miR-186-3p	1	0	2	0	0	0	0	0	0		2	2	3	0	0	0	5	0	4
hsa-miR-186-5p	269	25	2220	1	3	1	849	0	730		1605	3013	736	5	1	0	10861	1369	1402
hsa-miR-187-3p	742	20	2060	2	7	3	169	1	271		1563	804	689	5	0	0	3488	127	402
hsa-miR-187-5p	3	0	14	0	0	1	3	0	13		4	17	53	0	2	0	14	10	64
hsa-miR-188-3p	0	0	1	0	0	0	0	0	0		0	0	0	0	0	0	2	0	0
hsa-miR-188-5p	0	0	1	0	0	0	1	0	0		4	2	0	0	0	0	6	0	0
hsa-miR-18a-3p	2	0	8	0	0	0	3	0	10		2	16	20	0	0	0	6	12	8
hsa-miR-18a-5p	5	0	2	0	0	0	4	0	2		113	30	11	1	0	2	82	8	12
hsa-miR-18b-3p	0	0	0	0	0	0	0	0	0		0	0	0	0	0	0	0	0	0
hsa-miR-18b-5p	0	0	0	0	0	0	0	0	0		0	0	0	0	0	0	0	0	0
hsa-miR-1908-3p	0	0	6	2	3	1	19	0	28		1	4	0	0	0	0	20	5	12
hsa-miR-1908-5p	0	0	0	0	0	1	2	0	0		2	0	0	3	0	0	13	0	1
hsa-miR-1909-3p	0	0	0	0	0	0	0	0	0		0	0	0	0	0	0	1	0	0
hsa-miR-1909-5p	0	0	0	0	0	0	0	0	0		0	0	0	0	0	0	0	0	0
hsa-miR-190a-3p	0	0	0	0	0	0	0	0	0		11	0	1	0	0	0	1	0	0
hsa-miR-190a-5p	13	0	24	0	0	0	2	0	5		226	127	92	0	0	2	46	27	131
hsa-miR-190b-3p	1	0	0	0	2	0	0	0	0		0	0	0	3	2	0	0	0	0
hsa-miR-190b-5p	22	1	42	0	1	1	11	0	0		380	86	43	1	0	0	301	10	30
hsa-miR-191-3p	6	0	12	0	0	0	3	0	3		9	26	6	0	0	0	23	4	3
hsa-miR-191-5p	2138	126	12084	13	32	7	3106	8	1152		9585	12507	4530	36	11	11	73437	2631	4396
hsa-miR-1910-3p	0	0	0	0	0	0	0	0	0		0	0	0	0	0	0	1	0	1
hsa-miR-1910-5p	0	0	0	0	0	0	0	0	0		0	0	0	0	0	0	0	0	0
hsa-miR-1911-3p	0	0	0	0	0	0	0	0	0		0	0	2	0	0	0	0	1	0
hsa-miR-1911-5p	0	0	0	0	0	0	0	0	1		0	1	0	0	0	2	0	2	2
hsa-miR-1912-3p	0	0	0	0	0	0	0	0	0		0	0	0	0	0	0	0	0	0
hsa-miR-1912-5p	0	0	0	0	0	0	0	0	0		0	1	0	0	0	1	0	0	2
hsa-miR-1913	0	0	0	0	0	0	0	0	0		0	0	0	0	0	0	0	1	0
hsa-miR-1914-3p	0	0	0	0	0	0	0	0	0		0	0	0	0	0	0	0	0	0
hsa-miR-1914-5p	0	0	1	0	0	0	0	0	0		0	0	0	1	0	0	0	0	0
hsa-miR-1915-3p	0	0	1	0	0	0	0	0	2		0	0	0	0	0	0	0	0	0
hsa-miR-1915-5p	0	0	0	0	0	0	0	0	0		0	0	0	0	0	0	0	0	0
hsa-miR-192-3p	1	0	0	0	0	0	2	0	0		2	2	0	0	0	1	6	0	0
hsa-miR-192-5p	69	7	97	9	21	9	66	0	3		901	321	47	9	8	5	1759	34	28
hsa-miR-193a-3p	6	0	13	0	0	0	6	0	3		193	48	6	0	0	0	31	14	1
hsa-miR-193a-5p	136	12	815	37	39	14	50	0	254		332	929	1253	37	28	2	223	362	566
hsa-miR-193b-3p	50	7	583	12	4	17	127	0	251		498	1308	419	5	1	3	1316	213	169
hsa-miR-193b-5p	8	1	65	8	9	2	4	0	9		38	114	120	3	2	1	126	30	37
hsa-miR-194-3p	0	0	0	0	0	0	0	0	0		0	0	0	0	0	0	0	1	1
hsa-miR-194-5p	9	0	13	3	4	0	2	0	1		51	40	7	0	3	0	155	6	5
hsa-miR-195-3p	1	0	6	0	0	0	2	0	0		9	11	3	0	0	0	26	1	5
hsa-miR-195-5p	51	0	116	0	0	1	30	0	1		328	422	95	2	3	0	475	77	25
hsa-miR-196a-1-3p	4	1	70	0	0	1	11	0	6		42	27	16	1	0	1	224	14	15
hsa-miR-196a-3p	2	0	1	0	0	0	0	0	0		8	5	3	0	0	0	3	0	0
hsa-miR-196a-5p	207	21	1162	3	2	9	141	0	44		2038	792	4407	8	1	10	7330	55	501
hsa-miR-196b-3p	0	0	0	0	0	0	0	0	0		3	0	0	0	0	0	7	0	0
hsa-miR-196b-5p	50	0	62	0	0	0	12	0	8		166	136	112	0	0	1	397	18	29
hsa-miR-197-3p	22	2	106	2	1	3	96	0	49		607	255	60	5	0	4	1760	104	158
hsa-miR-197-5p	0	0	1	0	0	0	0	0	0		0	1	0	0	0	0	4	0	1
hsa-miR-1972	0	0	15	0	0	5	0	0	2		4	4	18	0	1	0	3	9	5
hsa-miR-1973	0	0	0	0	0	0	0	0	0		0	0	0	0	0	0	0	0	0
hsa-miR-1976	0	0	5	0	0	0	0	0	4		1	5	12	0	0	1	18	4	12
hsa-miR-198	0	0	1	0	0	0	0	0	0		0	0	0	0	0	0	0	0	0
hsa-miR-199a-3p_hsa-miR-199b-3p	136	5	867	11	11	13	40	3	8		1604	729	759	2	3	4	1382	38	242
hsa-miR-199a-5p	0	0	1	2	0	1	0	0	0		0	0	0	0	0	0	3	0	0
hsa-miR-199b-5p	42	2	186	0	2	0	18	0	17		306	140	78	1	0	0	522	9	39
hsa-miR-19a-3p	32	0	7	2	0	0	12	0	1		793	44	11	4	0	0	151	10	18
hsa-miR-19a-5p	0	0	0	0	0	0	0	0	0		3	0	0	0	0	0	0	0	0
hsa-miR-19b-1-5p	0	0	1	0	0	0	4	0	0		16	7	3	0	0	0	34	2	0
hsa-miR-19b-2-5p	0	0	0	0	0	0	0	0	0		0	0	0	0	0	0	0	0	0
hsa-miR-19b-3p	395	2	94	2	0	1	127	0	5		5850	344	45	9	1	1	1422	76	61
hsa-miR-200a-3p	19672	226	19947	54	31	20	7188	28	1277		129393	40771	19259	114	17	15	96904	5133	11061
hsa-miR-200a-5p	56	1	191	0	3	0	17	0	13		202	203	80	0	0	0	690	35	50
hsa-miR-200b-3p	3685	170	19410	0	9	2	1878	7	1910		12725	8768	7245	6	3	6	34048	2881	7470
hsa-miR-200b-5p	41	1	407	0	2	4	48	0	64		190	294	179	4	3	1	658	89	223
hsa-miR-200c-3p	2120	369	46485	35	62	18	1688	5	6403		32244	27438	56543	23	59	8	45605	7543	16938
hsa-miR-200c-5p	14	0	37	1	0	0	3	0	7		39	49	15	0	0	0	65	22	20
hsa-miR-202-3p	0	0	0	0	0	0	0	0	0		0	1	0	0	0	0	0	0	0
hsa-miR-202-5p	0	0	0	0	0	0	0	0	0		0	0	0	0	0	0	0	0	0
hsa-miR-203a-3p	62	2	118	15	39	58	35	0	22		370	100	91	18	33	43	186	44	77
hsa-miR-203a-5p	0	0	0	0	0	0	0	0	0		0	0	0	0	0	0	0	0	0
hsa-miR-203b-3p	0	0	1	0	0	0	0	0	0		0	0	0	0	0	0	0	0	1
hsa-miR-203b-5p	0	0	0	0	0	0	0	0	0		0	0	0	0	0	0	0	1	0
hsa-miR-204-3p	0	0	2	0	0	0	1	0	2		1	1	1	0	1	0	4	0	2
hsa-miR-204-5p	3	0	8	0	0	0	4	0	2		8	1	8	0	0	0	24	2	8
hsa-miR-205-3p	1	0	0	0	0	0	0	0	1		8	6	0	0	0	1	4	0	1
hsa-miR-205-5p	457	22	2692	8	20	18	141	4	252		620	8811	955	4	21	0	2537	1952	540
hsa-miR-2052	0	0	0	0	0	0	0	0	0		0	0	0	0	0	0	0	0	0
hsa-miR-2053	0	0	0	0	0	0	0	0	0		0	0	0	0	0	0	0	0	0
hsa-miR-2054	0	0	0	0	0	0	0	0	0		0	0	0	0	0	0	0	0	0
hsa-miR-206	0	0	0	0	0	0	0	0	0		0	1	0	0	0	0	0	0	0
hsa-miR-208a-3p	0	0	0	0	0	0	0	0	0		1	0	0	0	0	0	0	0	0
hsa-miR-208a-5p	1	0	0	0	0	0	0	0	0		0	0	0	0	0	0	0	0	0
hsa-miR-208b-3p	0	0	0	0	0	0	0	0	0		0	0	0	0	0	0	0	0	0
hsa-miR-208b-5p	0	0	0	0	0	0	0	0	0		0	0	0	0	0	0	0	0	0
hsa-miR-20a-3p	0	0	9	0	0	0	1	0	1		4	18	2	0	0	0	2	3	3
hsa-miR-20a-5p	44	0	65	0	0	2	140	0	9		864	117	50	3	2	0	463	48	63
hsa-miR-20b-3p	0	0	0	0	0	0	0	0	0		0	0	0	0	0	0	0	0	0
hsa-miR-20b-5p	0	0	0	0	0	0	1	0	0		3	0	0	0	0	0	5	0	0
hsa-miR-21-3p	17	0	16	0	0	0	4	2	2		56	21	9	0	0	0	22	23	15
hsa-miR-21-5p	1205	49	3227	30	77	49	1030	17	99		26128	13670	3712	43	77	36	15431	2191	1844
hsa-miR-210-3p	73	1	157	0	5	3	23	0	14		162	54	21	3	3	1	233	17	23
hsa-miR-210-5p	0	0	2	0	0	0	0	0	0		0	1	1	0	0	1	1	2	2
hsa-miR-211-3p	0	0	0	0	0	0	0	0	0		0	0	0	0	0	0	0	0	0
hsa-miR-211-5p	0	0	0	0	0	0	0	0	0		0	0	0	0	0	0	0	0	0
hsa-miR-2110	5	1	87	2	1	0	13	0	42		30	59	96	0	0	0	164	45	59
hsa-miR-2113	0	0	0	0	0	0	0	0	1		0	0	0	0	0	2	1	0	1
hsa-miR-2114-3p	0	0	0	0	0	0	0	0	0		0	0	0	0	0	0	0	0	0
hsa-miR-2114-5p	0	0	0	0	0	0	0	0	0		3	3	2	0	0	0	1	0	0
hsa-miR-2115-3p	1	0	7	0	0	0	2	0	0		9	6	1	0	0	2	6	0	6
hsa-miR-2115-5p	0	0	12	0	0	0	1	0	4		0	1	21	0	0	1	12	4	6
hsa-miR-2116-3p	0	0	3	0	0	0	0	0	0		1	6	2	0	0	0	6	1	4
hsa-miR-2116-5p	3	0	4	0	0	0	1	0	0		11	15	4	0	0	0	24	1	0
hsa-miR-2117	0	0	0	0	0	0	0	0	0		0	0	0	0	0	0	0	2	3
hsa-miR-212-3p	0	0	3	0	0	1	1	0	0		6	0	0	0	0	0	3	2	1
hsa-miR-212-5p	0	0	0	0	0	0	0	0	0		1	2	0	0	0	0	0	0	0
hsa-miR-214-3p	1	0	0	0	0	0	0	0	0		0	1	0	0	0	1	0	1	0
hsa-miR-214-5p	0	0	0	0	0	0	0	0	0		0	0	0	0	0	0	1	0	0
hsa-miR-215-3p	0	0	0	0	0	0	0	0	0		0	0	0	0	0	0	0	0	0
hsa-miR-215-5p	0	12	1	1	0	0	0	0	0		10	3	2	0	0	0	13	0	2
hsa-miR-216a-3p	0	0	0	0	0	0	0	0	0		0	0	0	0	0	0	0	0	0
hsa-miR-216a-5p	0	0	0	0	0	0	0	0	0		0	0	0	0	0	0	0	2	0
hsa-miR-216b-3p	0	0	0	0	0	0	0	0	0		0	0	0	0	0	0	0	0	0
hsa-miR-216b-5p	0	0	0	0	0	0	0	0	0		0	0	0	0	0	0	0	0	0
hsa-miR-217-3p	0	0	0	0	0	0	0	0	0		0	0	0	0	0	0	0	0	0
hsa-miR-217-5p	1	0	0	0	0	0	0	0	0		0	0	0	0	0	0	0	0	0
hsa-miR-218-1-3p	0	0	3	0	0	0	0	0	0		3	2	3	0	0	0	11	1	2
hsa-miR-218-2-3p	0	0	1	0	0	0	0	0	0		0	1	0	0	0	0	0	1	0
hsa-miR-218-5p	18	1	19	0	0	0	2	0	0		275	27	17	2	0	6	163	5	9
hsa-miR-219a-1-3p	0	0	1	0	0	0	1	0	0		4	1	0	0	0	0	5	0	0
hsa-miR-219a-2-3p	0	0	0	0	0	0	0	0	0		0	1	0	0	0	0	0	0	0
hsa-miR-219a-5p	13	0	8	0	0	0	1	0	0		62	18	3	0	0	0	35	0	0
hsa-miR-219b-3p	0	0	0	0	0	0	0	0	0		1	0	0	0	0	0	1	1	0
hsa-miR-219b-5p	0	0	1	0	0	0	0	0	0		0	0	0	0	0	0	3	0	1
hsa-miR-22-3p	1234	142	18038	49	30	127	5083	3	811		12252	15284	3817	143	75	82	30042	5101	5622
hsa-miR-22-5p	82	4	651	0	0	2	125	0	7		813	684	76	0	1	1	1683	115	107
hsa-miR-221-3p	674	6	394	0	10	2	417	0	63		1245	2181	145	0	6	0	4453	325	59
hsa-miR-221-5p	6	0	2	0	0	0	3	0	0		12	11	0	0	0	1	17	2	0
hsa-miR-222-3p	21	0	30	1	0	0	78	0	9		207	257	15	0	0	1	866	80	18
hsa-miR-222-5p	0	0	0	0	0	0	0	0	0		0	0	0	0	0	1	0	0	1
hsa-miR-223-3p	34	9	439	6	9	1	28	4	8		81	571	52	4	10	5	871	129	60
hsa-miR-223-5p	1	0	2	0	0	0	1	0	0		1	12	0	0	0	0	3	0	0
hsa-miR-224-3p	0	0	0	0	0	0	0	0	0		48	1	0	0	0	0	2	1	0
hsa-miR-224-5p	840	16	1001	4	23	2	606	0	51		2330	3444	434	21	9	2	14805	309	309
hsa-miR-2276-3p	0	0	7	0	0	0	0	0	0		6	2	4	0	0	0	21	0	2
hsa-miR-2276-5p	0	0	0	0	0	0	0	0	0		0	0	0	0	0	0	1	0	1
hsa-miR-2277-3p	3	0	7	1	0	0	3	0	1		16	6	5	0	0	0	70	5	8
hsa-miR-2277-5p	2	0	6	0	0	0	4	0	0		10	11	2	0	0	0	35	1	2
hsa-miR-2278	0	0	0	0	0	0	0	0	0		0	0	0	0	0	0	7	0	0
hsa-miR-2355-3p	0	0	1	0	0	0	0	0	0		1	2	0	0	0	0	2	1	1
hsa-miR-2355-5p	1	0	1	0	0	0	0	0	0		1	0	0	0	0	0	1	0	1
hsa-miR-2392	0	0	0	0	1	0	0	0	0		0	0	0	0	0	0	0	0	0
hsa-miR-23a-3p	652	13	1853	0	14	3	815	1	73		8816	5040	771	9	12	6	19104	547	456
hsa-miR-23a-5p	1	0	3	0	0	0	0	0	0		0	3	2	0	0	0	3	2	2
hsa-miR-23b-3p	11	0	125	1	0	0	26	0	15		151	249	57	0	2	1	661	96	69
hsa-miR-23b-5p	3	1	6	0	0	0	2	0	2		2	5	2	0	0	0	13	3	2
hsa-miR-23c	0	0	0	0	0	1	0	0	0		2	4	1	0	0	0	6	0	1
hsa-miR-24-1-5p	0	0	0	0	0	0	0	0	0		0	0	0	0	0	0	2	0	0
hsa-miR-24-2-5p	0	0	0	0	0	0	0	0	0		7	2	0	0	0	0	3	0	2
hsa-miR-24-3p	639	12	1344	8	1	0	1453	0	56		4790	3177	546	30	11	2	33826	751	360
hsa-miR-2467-3p	0	0	0	0	0	0	0	0	0		0	0	0	0	0	0	0	1	1
hsa-miR-2467-5p	0	0	0	0	0	0	0	0	1		0	0	0	0	0	0	1	0	0
hsa-miR-25-3p	1430	43	4522	12	88	13	1352	6	362		2576	4862	675	66	14	16	25442	942	1219
hsa-miR-25-5p	0	0	2	0	0	0	5	0	1		1	8	2	0	1	0	28	2	3
hsa-miR-2681-3p	0	0	0	0	0	0	0	0	0		0	0	0	0	0	1	2	0	2
hsa-miR-2681-5p	0	0	0	0	0	0	0	0	0		0	0	1	0	0	0	0	0	0
hsa-miR-2682-3p	0	0	0	0	0	0	0	0	0		0	0	0	0	0	0	1	0	0
hsa-miR-2682-5p	0	0	0	0	0	1	0	0	0		0	0	0	0	0	0	0	0	0
hsa-miR-26a-1-3p	2	0	2	0	0	0	1	0	2		1	5	0	0	0	0	15	0	1
hsa-miR-26a-2-3p	19	0	11	0	0	0	0	0	1		49	29	9	0	0	0	25	7	11
hsa-miR-26a-5p	2695	96	11400	24	27	7	1341	30	281		19271	27881	9693	25	7	3	30323	2917	3969
hsa-miR-26b-3p	13	1	31	0	0	0	10	1	6		12	26	18	0	0	0	143	5	18
hsa-miR-26b-5p	575	16	1543	3	9	0	312	2	64		6880	4504	2810	12	9	1	9337	594	1645
hsa-miR-27a-3p	1106	6	505	7	10	3	490	1	23		12722	1196	130	22	2	2	8621	225	96
hsa-miR-27a-5p	1	0	5	0	0	0	0	0	1		1	5	5	0	0	0	3	4	3
hsa-miR-27b-3p	587	4	254	2	7	2	299	0	13		1778	894	105	15	0	1	4190	188	92
hsa-miR-27b-5p	1	0	0	0	0	0	0	0	1		2	2	0	0	0	0	2	1	0
hsa-miR-28-3p	148	6	454	3	1	0	151	0	102		384	647	233	1	1	0	3092	157	528
hsa-miR-28-5p	1	0	19	0	0	0	3	0	0		41	28	31	0	1	0	102	16	4
hsa-miR-2861	0	0	0	0	0	0	0	0	1		1	1	0	0	0	3	1	1	1
hsa-miR-2909	0	0	0	0	0	0	0	0	0		0	0	0	0	0	0	0	0	0
hsa-miR-296-3p	2	0	4	0	0	0	0	0	4		6	12	12	0	2	1	4	5	6
hsa-miR-296-5p	0	0	4	0	0	0	0	0	1		0	6	5	0	0	0	3	2	9
hsa-miR-297	0	0	0	0	0	0	0	0	0		0	0	0	0	0	0	0	0	0
hsa-miR-298	0	0	1	0	0	0	0	0	0		0	1	1	0	0	0	1	0	2
hsa-miR-299-3p	0	0	0	0	0	0	0	0	0		0	0	0	0	0	0	0	0	0
hsa-miR-299-5p	0	0	0	0	0	0	0	0	0		0	0	0	0	0	0	0	0	0
hsa-miR-29a-3p	28850	305	26262	42	159	13	2102	41	405		97531	88744	15404	73	69	27	44415	1650	1812
hsa-miR-29a-5p	3	0	3	0	0	2	2	0	0		57	20	5	0	0	0	28	7	4
hsa-miR-29b-1-5p	1	0	3	0	0	0	1	0	2		2	2	2	0	0	0	7	1	1
hsa-miR-29b-2-5p	11	0	42	0	0	0	12	0	11		41	40	8	0	0	1	468	15	25
hsa-miR-29b-3p	825	23	2197	8	3	2	279	6	73		5489	2144	1394	13	1	4	2905	253	752
hsa-miR-29c-3p	42329	260	14844	103	100	40	1787	68	464		199588	34051	21452	215	25	64	23562	1286	2338
hsa-miR-29c-5p	67	6	471	3	0	2	153	0	303		222	416	440	2	2	0	1937	270	814
hsa-miR-300	0	0	1	0	0	0	0	0	0		0	0	0	0	0	0	0	0	0
hsa-miR-301a-3p	3	0	0	3	0	0	0	0	0		18	1	1	0	0	0	3	0	0
hsa-miR-301a-5p	0	0	0	0	0	0	0	0	0		0	0	0	0	0	0	3	0	0
hsa-miR-301b-3p	2	0	2	0	0	0	0	0	0		36	2	3	0	1	0	5	1	0
hsa-miR-301b-5p	0	0	0	0	0	0	0	0	0		1	0	2	0	0	0	0	0	0
hsa-miR-302a-3p	0	0	0	0	0	0	0	0	0		0	0	0	0	0	0	0	0	0
hsa-miR-302a-5p	0	0	0	0	0	0	0	0	0		0	0	0	0	0	0	0	0	0
hsa-miR-302b-3p	0	0	0	0	0	0	0	0	0		0	0	0	0	0	0	0	0	0
hsa-miR-302b-5p	0	0	0	0	0	0	0	0	0		0	0	0	0	0	0	0	0	1
hsa-miR-302c-3p	0	0	0	0	0	0	0	0	0		0	0	0	0	0	0	0	0	0
hsa-miR-302c-5p	0	0	0	0	0	0	0	0	0		0	0	0	0	0	1	1	0	0
hsa-miR-302d-3p	0	0	0	0	0	1	0	0	0		1	0	0	0	0	1	0	0	1
hsa-miR-302d-5p	0	0	0	0	0	0	0	0	0		0	0	0	0	0	0	0	0	0
hsa-miR-302e	0	0	0	0	0	0	0	0	0		0	0	0	0	0	0	0	0	0
hsa-miR-302f	0	0	0	0	0	0	0	0	0		0	0	0	0	0	0	0	0	0
hsa-miR-3059-3p	0	0	3	0	0	0	0	0	0		0	1	0	0	2	0	0	1	0
hsa-miR-3059-5p	0	0	1	0	0	0	0	0	1		0	0	0	0	0	0	1	0	1
hsa-miR-3064-3p	0	0	1	0	0	0	0	0	0		6	1	0	0	0	0	8	0	0
hsa-miR-3064-5p	3	0	3	0	0	0	1	0	2		5	6	6	0	0	0	19	0	2
hsa-miR-3065-3p	2	0	18	0	0	1	0	0	1		6	9	26	0	0	0	35	1	10
hsa-miR-3065-5p	5	1	58	0	0	0	3	0	6		78	45	78	1	0	0	208	12	88
hsa-miR-3074-3p	0	0	3	0	0	0	1	0	0		0	2	0	1	0	0	1	0	1
hsa-miR-3074-5p	4	0	12	0	0	0	3	0	1		3	29	17	0	0	1	182	1	4
hsa-miR-3085-3p	0	0	0	0	0	0	0	0	0		0	0	0	0	0	0	0	1	0
hsa-miR-3085-5p	0	0	0	0	0	0	0	0	0		1	0	0	0	0	0	2	0	1
hsa-miR-30a-3p	463	5	401	1	5	0	96	10	10		2866	1021	146	2	2	1	4502	157	140
hsa-miR-30a-5p	5609	74	6684	22	151	6	2741	17	299		16370	17510	2043	46	23	3	45270	1828	1691
hsa-miR-30b-3p	7	0	4	0	0	0	2	0	1		17	6	4	0	0	0	17	3	11
hsa-miR-30b-5p	2642	58	6557	11	26	6	3907	0	356		77540	7940	1945	40	3	8	61354	1021	1818
hsa-miR-30c-1-3p	0	0	1	0	0	0	0	0	0		5	2	1	0	0	0	5	0	2
hsa-miR-30c-2-3p	11	0	12	0	0	0	2	0	2		27	65	24	0	0	1	79	11	7
hsa-miR-30c-5p	1808	47	4179	2	8	2	1632	1	438		13946	3693	745	19	3	2	22981	823	1278
hsa-miR-30d-3p	51	2	42	2	0	0	26	0	15		253	139	67	0	0	1	437	42	55
hsa-miR-30d-5p	6752	500	56621	156	928	95	10181	20	22038		32721	54998	41353	201	111	48	154377	19161	57727
hsa-miR-30e-3p	150	0	185	0	0	0	45	8	24		1402	506	164	0	0	0	1858	95	133
hsa-miR-30e-5p	2471	19	1156	21	54	8	1139	11	161		12184	3391	1355	53	20	11	9765	677	1083
hsa-miR-31-3p	0	0	0	0	0	2	0	0	0		0	0	0	0	0	0	0	0	0
hsa-miR-31-5p	0	0	5	0	6	0	0	0	0		3	3	0	0	0	6	7	8	3
hsa-miR-3115	0	0	0	0	0	0	0	0	0		0	0	0	0	0	0	0	0	1
hsa-miR-3116	0	0	0	0	0	0	0	0	0		0	0	1	0	0	0	0	0	0
hsa-miR-3117-3p	0	0	0	0	0	0	0	0	0		0	0	0	0	0	0	0	0	1
hsa-miR-3117-5p	0	0	0	0	0	0	0	0	0		0	0	0	0	0	0	0	0	0
hsa-miR-3118	0	0	0	0	0	0	0	0	0		0	0	0	0	0	0	0	0	0
hsa-miR-3119	0	0	0	0	0	0	0	0	0		0	0	0	0	0	0	0	0	1
hsa-miR-3120-3p	0	0	0	0	0	0	0	0	0		1	1	0	0	0	0	0	0	0
hsa-miR-3120-5p	0	0	0	0	0	0	0	0	0		0	0	1	0	0	0	1	0	0
hsa-miR-3121-3p	0	0	1	0	0	0	0	0	0		0	0	0	0	0	0	0	0	0
hsa-miR-3121-5p	0	0	0	0	0	0	0	0	0		0	0	0	0	0	0	0	0	0
hsa-miR-3122	0	0	0	0	0	0	0	0	0		0	0	0	0	0	0	0	0	0
hsa-miR-3123	0	0	0	0	0	0	0	0	0		0	0	0	0	0	0	0	0	0
hsa-miR-3124-3p	0	0	0	0	0	0	0	0	0		0	0	0	0	0	0	0	0	1
hsa-miR-3124-5p	0	0	1	0	0	0	0	0	0		3	3	0	0	0	1	4	1	0
hsa-miR-3125	0	0	1	1	0	0	0	0	0		3	0	0	0	0	0	4	0	1
hsa-miR-3126-3p	0	0	0	0	0	0	0	0	0		0	1	0	0	0	1	0	0	0
hsa-miR-3126-5p	0	0	0	0	0	0	0	0	0		0	0	0	0	0	0	0	0	1
hsa-miR-3127-3p	0	0	0	0	0	0	0	0	0		0	1	1	0	0	0	0	1	2
hsa-miR-3127-5p	0	0	2	0	0	0	1	0	1		0	5	0	0	0	0	26	1	4
hsa-miR-3128	0	0	0	0	0	0	0	0	0		0	0	0	3	0	0	1	0	0
hsa-miR-3129-3p	0	0	0	0	0	0	0	0	1		1	0	0	0	0	0	0	0	0
hsa-miR-3129-5p	0	0	0	0	0	0	0	0	0		0	0	0	0	0	0	2	0	0
hsa-miR-3130-3p	0	0	0	0	0	0	0	0	0		0	0	0	0	0	0	1	0	1
hsa-miR-3130-5p	0	0	0	0	0	0	0	0	0		2	1	0	0	0	0	1	0	0
hsa-miR-3131	0	0	1	0	0	0	0	0	0		1	1	2	0	0	1	3	3	0
hsa-miR-3132	0	0	0	0	0	0	0	0	0		0	1	0	0	0	0	1	0	0
hsa-miR-3133	0	0	0	0	0	0	0	0	0		1	2	0	0	0	0	0	2	0
hsa-miR-3134	0	0	1	0	0	0	0	0	0		0	0	0	0	0	0	0	0	0
hsa-miR-3135a	0	0	0	0	0	0	0	0	1		0	0	0	0	0	0	5	0	0
hsa-miR-3135b	0	0	13	0	0	0	2	0	14		1	38	13	0	1	0	40	49	43
hsa-miR-3136-3p	0	0	0	0	0	0	0	0	0		0	0	0	0	0	0	0	0	0
hsa-miR-3136-5p	0	0	1	0	0	0	0	0	0		1	0	0	0	0	0	0	0	0
hsa-miR-3137	0	0	0	0	0	0	1	0	0		0	0	1	0	0	0	0	0	0
hsa-miR-3138	1	0	1	0	0	0	2	0	0		0	4	3	0	0	0	14	1	3
hsa-miR-3139	0	0	0	0	0	0	0	0	0		0	0	0	0	0	0	0	0	0
hsa-miR-3140-3p	0	0	0	0	0	0	0	0	0		0	0	1	0	0	0	1	1	0
hsa-miR-3140-5p	1	0	0	0	0	0	0	0	0		1	0	0	0	0	0	0	0	0
hsa-miR-3141	0	0	0	0	0	0	1	0	0		0	1	0	0	1	0	2	0	1
hsa-miR-3142	0	0	0	0	0	0	0	0	0		0	0	0	0	0	0	0	0	0
hsa-miR-3143	0	0	0	0	0	0	0	0	0		0	0	0	0	0	0	0	0	0
hsa-miR-3144-3p	1	0	1	0	0	0	2	0	0		11	26	1	0	0	0	13	1	0
hsa-miR-3144-5p	0	0	0	0	0	0	0	0	0		0	1	0	0	0	0	1	1	1
hsa-miR-3145-3p	0	0	0	0	0	0	0	0	0		0	0	0	0	0	0	0	0	0
hsa-miR-3145-5p	0	0	1	0	0	0	0	0	0		0	0	0	0	0	0	0	0	0
hsa-miR-3146	0	0	0	0	0	0	0	0	0		0	1	0	0	0	0	0	0	1
hsa-miR-3147	1	0	0	0	0	0	0	0	0		1	0	1	0	0	0	2	0	1
hsa-miR-3148	0	0	0	0	0	0	0	0	0		1	0	0	0	0	0	0	0	0
hsa-miR-3149	0	0	0	0	0	0	0	0	0		2	0	0	0	0	1	0	0	1
hsa-miR-3150a-3p	0	0	0	0	0	0	1	0	0		0	0	0	0	0	0	0	0	1
hsa-miR-3150a-5p	1	0	0	1	0	0	0	1	1		0	1	0	0	0	0	0	0	0
hsa-miR-3150b-3p	0	0	0	0	0	0	0	0	0		0	0	0	0	0	0	0	0	0
hsa-miR-3150b-5p	0	0	0	2	0	0	0	1	3		0	0	1	0	0	0	2	0	1
hsa-miR-3151-3p	0	0	0	0	0	0	0	0	0		0	0	0	0	0	0	0	0	0
hsa-miR-3151-5p	0	0	0	1	0	0	0	0	0		0	0	0	0	0	0	0	0	1
hsa-miR-3152-3p	0	0	0	0	0	0	0	0	0		0	0	0	0	0	0	0	0	0
hsa-miR-3152-5p	0	0	0	0	0	3	0	0	0		0	1	0	2	2	1	1	0	0
hsa-miR-3153	0	0	0	0	0	0	0	0	0		1	3	0	0	0	0	0	0	1
hsa-miR-3154	0	0	0	0	0	0	0	0	0		1	1	2	0	0	0	4	0	2
hsa-miR-3155a	0	0	0	0	0	0	0	0	0		0	0	0	0	0	0	0	0	0
hsa-miR-3155b	0	0	0	0	0	0	0	0	0		0	0	0	0	0	0	0	0	0
hsa-miR-3156-3p	0	0	0	0	0	0	0	0	0		0	0	0	0	0	0	1	0	0
hsa-miR-3156-5p	0	0	0	0	0	0	0	0	0		2	0	0	1	0	0	0	0	0
hsa-miR-3157-3p	0	0	0	0	0	0	0	0	0		1	1	0	0	0	0	5	0	0
hsa-miR-3157-5p	0	0	1	0	0	0	2	0	0		3	3	0	0	0	0	13	0	0
hsa-miR-3158-3p	0	0	3	0	0	0	0	0	0		0	1	0	0	0	0	1	0	0
hsa-miR-3158-5p	0	0	0	0	0	0	0	0	0		2	0	0	0	0	0	1	0	0
hsa-miR-3159	0	0	0	0	0	0	0	0	1		0	0	0	0	0	0	0	0	0
hsa-miR-3160-3p	1	0	0	0	0	0	0	0	0		0	0	0	0	0	0	0	0	0
hsa-miR-3160-5p	0	0	0	0	0	0	0	0	0		0	0	0	0	0	0	0	0	0
hsa-miR-3161	0	0	0	0	0	0	0	0	0		0	0	0	0	0	0	0	0	0
hsa-miR-3162-3p	0	0	0	0	0	0	3	0	4		1	1	1	0	0	0	5	2	0
hsa-miR-3162-5p	0	0	0	1	0	0	0	0	1		1	0	0	0	0	0	0	0	0
hsa-miR-3163	2	0	0	0	0	0	0	0	0		0	0	0	0	0	0	0	0	0
hsa-miR-3164	0	0	0	0	0	0	0	0	0		5	0	0	0	0	0	0	0	0
hsa-miR-3165	0	0	0	0	0	0	1	0	0		0	0	0	0	0	0	0	1	0
hsa-miR-3166	0	0	0	0	0	0	1	0	0		0	0	0	0	0	0	0	0	0
hsa-miR-3167	0	0	0	0	0	0	0	0	0		0	0	0	0	0	0	0	1	0
hsa-miR-3168	129	816	622	591	631	2350	424	2335	2750		101	61	107	450	1761	864	405	1660	1450
hsa-miR-3169	0	0	0	0	0	0	0	0	1		0	0	0	0	0	0	0	1	0
hsa-miR-3170	0	0	1	0	0	0	0	0	0		1	0	0	0	0	0	1	0	0
hsa-miR-3171	0	0	0	0	0	0	0	0	0		1	0	1	0	0	0	0	0	1
hsa-miR-3173-3p	0	0	0	0	0	0	0	0	1		0	0	1	0	0	0	5	1	0
hsa-miR-3173-5p	0	0	2	0	0	1	0	0	0		1	3	2	0	0	2	18	0	10
hsa-miR-3174	1	0	3	0	0	0	2	0	0		11	8	0	0	0	0	49	0	1
hsa-miR-3175	0	0	2	0	0	0	0	0	1		0	1	1	1	0	0	1	1	1
hsa-miR-3176	0	0	5	0	0	0	0	0	0		1	1	0	0	0	0	2	1	0
hsa-miR-3177-3p	0	0	3	0	0	0	0	0	0		0	2	0	0	0	0	0	0	0
hsa-miR-3177-5p	0	0	0	0	0	0	0	0	0		0	0	0	0	0	0	0	0	1
hsa-miR-3178	4	0	18	28	4	16	32	0	60		46	26	17	2	1	1	902	145	985
hsa-miR-3179	0	0	0	0	0	0	1	0	0		0	0	0	0	0	0	2	0	0
hsa-miR-3180	0	0	0	0	0	0	0	0	0		0	0	0	0	0	0	0	0	0
hsa-miR-3180-3p	0	0	2	0	0	0	0	0	0		0	1	3	0	0	0	0	0	0
hsa-miR-3180-5p	0	0	0	0	0	0	0	0	0		0	0	0	0	0	0	0	0	0
hsa-miR-3181	0	0	0	0	0	0	0	0	0		0	1	0	0	0	0	0	0	0
hsa-miR-3182	12	0	8	0	0	1	27	0	20		23	64	12	0	0	1	37	3	28
hsa-miR-3183	0	0	1	0	0	0	1	1	1		0	3	0	0	0	0	13	1	4
hsa-miR-3184-3p	0	0	1	0	0	0	0	0	0		0	0	0	0	0	0	0	0	0
hsa-miR-3184-5p	0	0	0	0	0	0	0	0	0		0	0	0	0	0	0	0	0	0
hsa-miR-3185	0	0	0	0	0	0	0	0	0		0	0	0	0	0	0	0	1	0
hsa-miR-3186-3p	0	0	0	0	2	0	0	0	0		1	3	0	0	1	17	13	7	15
hsa-miR-3186-5p	0	0	0	0	0	0	0	0	0		0	0	0	0	0	0	1	0	0
hsa-miR-3187-3p	0	0	1	0	0	0	2	0	0		1	1	2	0	0	0	3	1	1
hsa-miR-3187-5p	0	0	0	0	0	0	0	0	0		0	2	1	0	0	0	4	0	0
hsa-miR-3188	0	0	0	0	0	0	0	0	0		2	1	0	0	0	0	0	0	1
hsa-miR-3189-3p	0	0	0	0	0	1	0	0	0		0	0	0	0	0	0	0	0	1
hsa-miR-3189-5p	0	0	0	0	0	0	0	0	0		0	0	0	0	0	0	0	0	0
hsa-miR-3190-3p	0	0	0	0	0	0	0	0	0		1	2	1	0	0	0	5	0	0
hsa-miR-3190-5p	0	0	0	0	0	0	0	0	0		0	0	0	0	0	0	0	0	0
hsa-miR-3191-3p	1	0	1	1	0	2	0	0	1		0	1	0	0	1	1	4	0	4
hsa-miR-3191-5p	0	0	0	0	0	1	0	0	0		0	1	0	0	0	0	0	0	0
hsa-miR-3192-3p	0	0	0	0	0	0	0	0	0		0	0	0	0	0	0	0	0	0
hsa-miR-3192-5p	0	0	0	0	0	0	0	0	0		0	0	0	0	0	0	3	0	0
hsa-miR-3193	0	0	3	0	0	0	0	0	0		0	0	1	0	0	0	1	0	0
hsa-miR-3194-3p	0	0	0	0	0	0	0	0	0		1	2	1	0	0	0	2	0	1
hsa-miR-3194-5p	0	0	0	0	0	0	0	0	0		0	0	0	0	0	0	0	0	0
hsa-miR-3195	0	0	3	1	1	6	1	0	4		2	2	1	0	1	1	24	4	20
hsa-miR-3196	6	0	85	0	1	7	70	0	208		14	25	4	1	1	0	112	41	45
hsa-miR-3197	0	0	0	0	0	0	0	0	0		0	0	0	0	0	0	0	0	0
hsa-miR-3198	0	0	1	0	0	0	0	0	0		2	0	1	0	0	0	2	0	0
hsa-miR-3199	0	0	1	0	0	0	1	0	0		0	0	1	0	0	0	2	1	1
hsa-miR-32-3p	0	0	1	0	0	0	0	0	0		11	3	2	0	0	0	13	1	1
hsa-miR-32-5p	37	0	52	0	0	0	3	0	1		1200	286	74	0	0	0	76	25	37
hsa-miR-3200-3p	3	0	4	0	0	0	5	0	1		12	7	0	0	0	0	55	1	4
hsa-miR-3200-5p	0	0	0	0	0	0	1	0	0		0	0	0	0	0	0	2	0	0
hsa-miR-3201	0	0	0	0	0	0	0	0	0		0	0	0	0	0	0	0	0	0
hsa-miR-3202	0	0	2	0	0	0	0	0	0		0	2	0	0	0	0	0	0	5
hsa-miR-320a-3p	267	73	7996	7	19	31	933	0	1222		3461	6819	4354	31	28	18	7429	3075	3909
hsa-miR-320a-5p	0	0	0	0	0	0	0	0	1		0	0	0	0	0	0	2	0	1
hsa-miR-320b	5	1	60	0	6	0	9	0	9		34	70	36	0	0	0	82	24	38
hsa-miR-320c	1	1	42	0	0	0	4	0	2		24	45	54	0	0	0	58	9	15
hsa-miR-320d	6	1	38	0	1	2	6	0	6		48	112	40	2	0	0	75	22	13
hsa-miR-320e	0	0	1	0	1	0	1	0	1		1	0	3	0	1	2	3	0	6
hsa-miR-323a-3p	1	0	3	0	0	0	0	0	0		1	6	2	0	0	0	7	0	0
hsa-miR-323a-5p	0	0	0	0	0	0	0	0	0		0	0	0	0	0	0	0	0	0
hsa-miR-323b-3p	0	0	3	0	0	0	0	0	0		1	5	2	0	0	0	8	1	1
hsa-miR-323b-5p	0	0	0	0	0	0	0	0	0		0	0	0	0	0	0	0	0	0
hsa-miR-324-3p	3	2	151	2	0	0	43	0	49		108	100	64	3	0	0	377	51	101
hsa-miR-324-5p	14	0	52	2	2	0	70	0	28		146	72	43	1	0	0	1612	33	92
hsa-miR-325	0	0	0	0	0	0	0	0	0		0	0	0	0	0	0	0	0	0
hsa-miR-326	50	2	144	5	0	0	33	1	29		358	249	30	1	0	0	665	45	56
hsa-miR-328-3p	11	0	40	7	4	0	8	0	18		72	30	41	5	1	1	186	17	61
hsa-miR-328-5p	0	0	0	0	0	0	0	0	0		0	0	0	0	0	0	0	0	0
hsa-miR-329-3p	0	0	0	0	0	0	0	0	0		1	0	0	0	0	0	1	2	0
hsa-miR-329-5p	0	0	1	0	0	0	1	0	0		0	0	0	0	0	0	0	0	0
hsa-miR-330-3p	2	0	14	0	0	0	4	0	1		19	2	3	0	0	0	77	2	7
hsa-miR-330-5p	1	0	8	0	0	0	1	0	3		3	1	3	2	0	0	24	1	6
hsa-miR-331-3p	1	0	20	0	0	0	1	0	7		4	7	6	0	0	0	6	10	85
hsa-miR-331-5p	2	0	10	0	0	0	2	0	2		42	5	7	0	0	1	43	5	2
hsa-miR-335-3p	33	1	333	0	0	6	295	0	69		1405	813	174	1	0	1	3868	222	179
hsa-miR-335-5p	218	1	231	20	5	6	232	2	6		4705	1675	565	55	2	9	6095	390	341
hsa-miR-337-3p	0	0	0	0	0	0	0	0	0		0	0	0	0	0	0	0	0	0
hsa-miR-337-5p	0	0	0	0	0	0	0	0	0		0	0	0	0	0	0	0	0	0
hsa-miR-338-3p	0	0	0	0	0	0	1	0	0		2	4	0	0	0	0	6	0	0
hsa-miR-338-5p	0	0	1	0	0	0	0	0	0		0	0	0	0	0	0	0	0	0
hsa-miR-339-3p	61	3	446	0	7	2	103	0	69		209	432	156	2	9	1	1481	117	110
hsa-miR-339-5p	363	8	802	4	1	3	252	3	426		406	1315	596	5	0	0	3151	607	844
hsa-miR-33a-3p	2	0	2	0	0	0	1	0	0		76	4	1	0	0	0	5	2	0
hsa-miR-33a-5p	14	0	4	0	0	0	1	0	0		45	16	8	0	0	0	5	3	14
hsa-miR-33b-3p	2	0	7	0	0	0	2	0	0		16	4	0	0	0	0	23	3	4
hsa-miR-33b-5p	13	0	6	2	0	0	1	0	1		118	15	4	0	0	0	17	11	20
hsa-miR-340-3p	0	0	5	0	0	0	2	0	0		5	4	3	0	0	0	22	1	5
hsa-miR-340-5p	46	0	39	2	0	0	9	0	2		1006	207	129	1	0	0	323	36	66
hsa-miR-342-3p	468	18	2117	156	58	52	762	7	235		2498	5443	1813	49	29	24	26350	1224	1485
hsa-miR-342-5p	4	0	15	0	0	0	0	0	1		35	4	9	0	0	0	82	3	3
hsa-miR-345-3p	2	0	4	1	0	0	0	0	1		2	6	3	0	0	0	8	3	7
hsa-miR-345-5p	300	18	2301	6	9	10	690	0	573		1046	2771	1122	8	2	2	4603	558	906
hsa-miR-346	0	0	0	0	0	0	0	0	0		0	0	0	0	0	0	0	0	0
hsa-miR-34a-3p	0	0	2	0	0	0	2	0	0		0	0	0	0	0	0	12	0	1
hsa-miR-34a-5p	65	0	150	1	0	0	51	0	18		190	241	21	0	1	1	618	56	42
hsa-miR-34b-3p	0	0	0	0	0	0	0	0	0		0	0	0	0	0	0	0	0	0
hsa-miR-34b-5p	0	0	0	0	0	0	0	0	0		0	0	0	0	0	1	0	0	0
hsa-miR-34c-3p	0	0	0	0	0	0	0	0	0		0	0	0	0	0	0	0	0	0
hsa-miR-34c-5p	0	0	0	0	0	0	1	0	0		0	1	0	0	0	0	0	0	0
hsa-miR-3529-3p	0	0	0	0	0	0	0	0	0		0	0	0	0	0	0	0	0	0
hsa-miR-3529-5p	0	0	0	0	0	0	0	0	0		0	0	0	0	0	0	0	1	0
hsa-miR-3605-3p	7	0	10	2	0	2	2	0	9		0	9	7	2	0	0	4	5	9
hsa-miR-3605-5p	0	0	10	0	0	0	5	0	0		11	6	5	0	0	0	40	0	1
hsa-miR-3606-3p	0	0	0	0	0	0	0	0	0		0	0	0	0	0	0	0	0	0
hsa-miR-3606-5p	0	0	0	0	0	0	0	0	0		0	0	0	0	0	0	0	0	0
hsa-miR-3609	0	0	0	0	0	0	0	0	0		0	0	0	0	0	0	0	0	0
hsa-miR-361-3p	374	12	1229	9	9	2	132	0	254		517	899	1073	1	3	1	2187	291	1035
hsa-miR-361-5p	100	6	748	0	5	8	204	0	176		608	1715	505	3	4	1	2595	195	364
hsa-miR-3610	0	0	3	1	0	1	0	0	0		1	0	1	0	0	0	3	0	0
hsa-miR-3611	0	0	0	0	0	0	0	0	0		6	0	0	0	0	0	0	0	1
hsa-miR-3612	0	0	0	0	0	1	0	0	0		0	0	0	0	0	0	0	0	0
hsa-miR-3613-3p	2	0	3	0	0	0	0	0	0		13	13	3	0	0	0	17	1	7
hsa-miR-3613-5p	0	0	2	0	0	0	0	0	0		63	32	3	0	1	0	20	8	14
hsa-miR-3614-3p	0	1	3	0	1	0	0	0	0		5	13	5	1	1	14	45	8	53
hsa-miR-3614-5p	0	0	0	0	0	0	0	0	0		1	0	0	0	1	0	1	1	0
hsa-miR-3615	52	1	507	18	18	76	73	0	324		298	804	700	26	23	12	612	553	813
hsa-miR-3616-3p	9	0	0	0	0	0	0	0	0		10	0	0	0	0	0	7	2	1
hsa-miR-3616-5p	0	0	1	0	0	0	0	0	0		0	1	0	0	0	0	1	0	1
hsa-miR-3617-3p	0	0	0	0	0	0	1	0	0		0	0	0	0	0	0	0	0	0
hsa-miR-3617-5p	0	0	0	0	0	0	0	0	0		2	1	0	0	0	0	11	1	0
hsa-miR-3618	0	0	0	0	0	0	0	0	0		0	0	0	0	0	0	0	0	0
hsa-miR-3619-3p	0	0	0	0	0	0	0	0	0		0	1	0	0	0	0	3	0	0
hsa-miR-3619-5p	0	0	1	0	0	0	0	0	0		0	0	0	0	0	0	1	1	0
hsa-miR-362-3p	0	0	0	0	0	0	5	0	0		15	7	4	0	0	0	9	1	0
hsa-miR-362-5p	0	0	8	0	0	0	1	0	2		2	21	5	0	0	0	19	5	6
hsa-miR-3620-3p	0	0	0	0	0	0	1	0	1		4	0	2	0	0	0	10	1	2
hsa-miR-3620-5p	0	0	0	1	0	0	0	0	0		2	0	5	0	0	0	1	1	0
hsa-miR-3621	14	0	25	3	0	1	37	2	131		8	11	7	4	1	2	46	22	31
hsa-miR-3622a-3p	0	0	1	0	0	0	0	0	0		0	1	0	0	0	0	1	0	1
hsa-miR-3622a-5p	0	0	0	0	0	0	0	0	1		1	3	5	0	0	2	4	1	0
hsa-miR-3622b-3p	0	0	2	0	0	0	0	0	1		0	0	0	0	0	0	1	1	2
hsa-miR-3622b-5p	0	0	0	0	0	0	0	0	1		1	0	0	0	0	0	2	0	0
hsa-miR-363-3p	0	0	2	0	0	0	0	0	0		0	4	1	0	0	2	1	0	0
hsa-miR-363-5p	0	0	0	0	0	0	0	0	1		1	0	0	0	0	0	1	0	0
hsa-miR-3646	0	0	0	0	0	0	0	0	0		0	0	0	0	0	0	0	0	0
hsa-miR-3648	0	0	0	0	0	1	0	0	1		0	0	0	0	0	1	0	1	2
hsa-miR-3649	0	0	0	0	0	0	0	0	0		0	0	0	0	0	0	0	0	0
hsa-miR-3650	0	0	0	0	0	0	0	0	0		0	0	1	0	0	0	0	0	0
hsa-miR-3651	0	0	0	0	0	0	0	0	0		0	0	0	0	0	1	0	0	0
hsa-miR-3652	0	0	1	0	0	0	0	0	0		0	2	2	0	0	0	7	0	1
hsa-miR-3654	0	0	2	0	0	0	0	0	0		0	0	0	0	0	0	1	0	0
hsa-miR-3655	0	0	0	0	0	0	0	0	0		1	0	0	0	0	0	0	0	0
hsa-miR-3657	0	0	0	0	0	0	0	0	0		1	0	0	0	0	0	0	0	0
hsa-miR-3658	0	0	0	0	0	0	0	0	0		0	1	0	0	0	0	0	0	0
hsa-miR-3659	0	0	0	0	0	0	0	0	0		0	0	0	0	0	0	1	0	0
hsa-miR-365a-3p_hsa-miR-365b-3p	973	33	4344	10	1	10	628	0	684		10189	4100	672	22	2	7	14129	577	1952
hsa-miR-365a-5p	0	0	4	0	0	0	0	0	4		11	17	10	0	1	1	18	3	3
hsa-miR-365b-5p	2	0	20	1	0	1	3	0	7		20	26	35	0	0	0	54	2	14
hsa-miR-3660	0	0	0	0	0	0	0	0	0		0	0	1	0	0	0	0	0	0
hsa-miR-3661	0	0	0	0	0	0	0	0	0		1	1	2	0	0	1	2	0	0
hsa-miR-3662	0	0	0	0	0	0	0	0	0		0	0	0	0	0	0	0	0	0
hsa-miR-3663-3p	0	0	0	0	0	0	0	0	0		0	0	0	0	0	0	0	0	0
hsa-miR-3663-5p	0	0	0	0	0	0	1	0	0		0	0	1	0	0	0	0	0	0
hsa-miR-3664-3p	2	0	3	0	0	1	0	0	0		12	4	1	0	0	0	8	0	0
hsa-miR-3664-5p	0	0	0	0	0	0	0	0	0		0	0	0	0	0	0	2	1	0
hsa-miR-3665	0	0	0	0	0	0	0	0	0		0	0	0	0	0	0	0	0	0
hsa-miR-3666	0	0	0	0	0	0	0	0	0		0	0	0	0	0	0	0	0	0
hsa-miR-3667-3p	0	0	0	0	0	0	0	0	0		0	0	0	0	0	0	0	0	0
hsa-miR-3667-5p	2	0	0	0	0	0	0	0	0		2	0	0	0	0	0	0	0	0
hsa-miR-3668	0	0	0	0	0	2	0	0	0		0	0	0	0	0	0	0	0	0
hsa-miR-367-3p	0	0	0	0	0	0	0	0	0		0	0	0	0	0	0	0	0	0
hsa-miR-367-5p	0	0	0	0	0	0	0	0	0		0	0	0	0	0	0	0	0	0
hsa-miR-3670	0	0	0	0	0	0	0	0	0		0	0	0	0	0	0	0	0	0
hsa-miR-3671	0	0	0	0	0	0	0	0	0		0	0	0	0	0	0	0	0	0
hsa-miR-3672	0	0	0	0	0	0	0	0	0		0	0	0	0	0	0	0	0	0
hsa-miR-3674	0	0	0	0	0	0	0	0	0		0	0	0	1	0	0	0	0	0
hsa-miR-3675-3p	1	4	5	1	3	9	0	5	2		0	4	1	1	6	19	5	2	17
hsa-miR-3675-5p	0	0	0	0	0	0	0	0	0		0	1	0	0	0	0	1	0	0
hsa-miR-3677-3p	0	0	0	0	0	0	0	0	1		0	0	0	0	0	0	0	0	0
hsa-miR-3677-5p	0	0	0	0	0	0	0	0	0		0	1	0	0	0	0	0	0	0
hsa-miR-3678-3p	0	0	0	0	0	0	0	0	0		0	0	0	0	0	0	0	0	0
hsa-miR-3678-5p	0	0	0	0	0	0	0	0	0		0	0	0	0	0	0	0	0	0
hsa-miR-3679-3p	0	0	1	0	0	0	0	0	0		0	0	1	0	0	0	2	0	0
hsa-miR-3679-5p	0	0	1	0	0	0	0	0	0		0	2	0	0	0	0	0	0	0
hsa-miR-3680-3p	0	0	0	0	0	0	0	0	0		0	1	1	0	0	1	0	0	0
hsa-miR-3680-5p	0	0	0	0	0	0	0	0	0		0	0	0	0	0	0	0	0	0
hsa-miR-3681-3p	0	0	0	0	0	0	0	0	0		0	0	0	0	0	0	0	0	0
hsa-miR-3681-5p	0	0	0	0	0	0	0	0	0		0	0	0	0	0	0	0	0	0
hsa-miR-3682-3p	0	0	0	0	0	0	0	0	0		0	0	0	0	0	0	0	0	1
hsa-miR-3682-5p	0	0	0	0	0	0	0	0	0		0	0	0	0	0	0	0	0	0
hsa-miR-3683	0	0	0	0	0	0	0	0	0		1	0	0	0	0	0	0	0	0
hsa-miR-3684	0	0	0	0	0	0	0	0	0		2	3	0	0	0	0	3	0	0
hsa-miR-3685	0	0	0	0	0	0	0	0	0		0	0	0	0	0	0	1	0	0
hsa-miR-3686	0	0	0	0	0	1	0	0	0		0	0	0	0	0	0	0	0	0
hsa-miR-3688-3p	3	0	3	0	0	0	2	0	0		16	3	2	0	0	0	34	0	0
hsa-miR-3688-5p	0	0	0	0	0	0	0	0	0		0	0	0	0	0	0	1	0	0
hsa-miR-3689a-3p	0	0	0	0	0	0	0	0	0		0	0	0	0	0	0	0	0	0
hsa-miR-3689a-5p_hsa-miR-3689b-5p_hsa-miR-3689e	0	0	0	0	0	0	0	0	1		0	0	0	0	0	2	1	2	0
hsa-miR-3689b-3p_hsa-miR-3689c	0	0	0	0	0	0	0	0	0		0	0	1	0	0	0	0	1	1
hsa-miR-3689d	0	0	0	0	0	0	0	0	0		0	0	0	0	0	0	0	0	0
hsa-miR-3689f	0	0	0	0	0	0	0	0	0		0	0	0	0	0	0	0	0	0
hsa-miR-369-3p	3	0	7	0	0	0	0	0	0		0	3	0	0	0	1	0	2	4
hsa-miR-369-5p	0	0	0	0	0	0	1	0	0		0	2	0	0	0	0	2	1	0
hsa-miR-3690	0	0	1	0	0	0	2	0	3		0	1	1	0	0	0	3	0	2
hsa-miR-3691-3p	0	0	0	0	0	0	0	0	0		0	0	0	0	1	2	0	0	4
hsa-miR-3691-5p	0	0	0	0	0	0	0	0	1		5	2	0	0	0	0	7	0	0
hsa-miR-3692-3p	0	0	0	0	0	0	0	0	0		1	0	1	0	0	3	4	0	2
hsa-miR-3692-5p	0	0	0	0	0	0	0	0	0		0	0	0	0	0	0	0	0	1
hsa-miR-370-3p	0	0	0	0	0	0	0	0	0		0	0	0	2	0	0	2	0	3
hsa-miR-370-5p	0	0	0	0	0	0	0	0	0		0	1	0	0	0	0	0	0	0
hsa-miR-3713	0	0	0	0	0	0	0	0	0		0	0	0	0	0	0	1	0	0
hsa-miR-3714	0	0	0	0	0	0	0	0	0		0	0	0	0	0	0	0	0	0
hsa-miR-371a-3p	0	0	0	0	0	0	0	0	0		0	0	0	0	0	0	0	0	0
hsa-miR-371a-5p	1	0	0	0	0	0	0	0	0		0	0	0	0	0	0	0	0	0
hsa-miR-371b-3p	0	0	0	0	0	0	0	0	0		0	0	0	0	0	0	0	0	0
hsa-miR-371b-5p	0	0	0	0	1	0	0	0	0		0	0	0	0	0	0	0	0	0
hsa-miR-372-3p	0	0	0	0	0	0	0	0	0		0	0	0	0	0	0	0	0	0
hsa-miR-372-5p	0	0	0	0	0	0	0	0	0		0	0	0	0	0	0	0	0	0
hsa-miR-373-3p	1	0	0	0	0	0	0	0	0		0	0	0	0	0	0	0	0	0
hsa-miR-373-5p	0	0	0	0	0	0	0	0	0		0	0	0	0	0	0	0	0	0
hsa-miR-374a-3p	0	0	2	0	0	0	1	1	0		36	16	10	0	0	0	3	1	7
hsa-miR-374a-5p	86	7	519	3	2	1	21	0	3		1777	1192	239	1	2	0	366	96	123
hsa-miR-374b-3p	9	0	0	0	0	0	1	0	0		17	2	0	0	0	0	4	0	1
hsa-miR-374b-5p	13	3	185	0	0	0	40	0	9		323	197	113	0	0	0	345	26	39
hsa-miR-374c-3p	0	0	1	0	0	0	0	0	0		1	0	0	0	0	0	1	0	0
hsa-miR-374c-5p	0	0	0	0	0	0	0	0	0		0	0	0	0	0	0	0	0	0
hsa-miR-375-3p	1546	90	12652	36	58	87	1554	5	2266		11720	27806	9763	54	131	16	17489	8437	7608
hsa-miR-375-5p	0	0	0	0	0	0	0	0	0		1	1	0	0	0	0	2	0	2
hsa-miR-376a-2-5p	0	0	0	0	0	0	0	0	0		0	0	0	0	0	1	0	0	1
hsa-miR-376a-3p	0	0	0	0	0	0	0	0	0		9	6	0	0	0	1	2	0	0
hsa-miR-376a-5p	0	0	0	0	0	0	0	0	0		0	0	0	0	0	0	0	0	0
hsa-miR-376b-3p	0	0	0	0	0	0	0	0	0		0	0	0	0	0	0	0	0	0
hsa-miR-376b-5p	0	0	0	0	0	0	0	0	0		0	0	0	0	0	0	0	0	0
hsa-miR-376c-3p	0	0	3	0	0	0	1	0	0		19	5	2	0	0	0	1	0	0
hsa-miR-376c-5p	0	0	0	0	0	0	0	0	0		0	0	0	0	0	0	0	0	0
hsa-miR-377-3p	0	0	0	0	0	0	0	0	0		0	0	0	0	0	0	0	0	0
hsa-miR-377-5p	0	0	0	0	0	0	0	0	0		0	0	0	0	0	1	1	0	0
hsa-miR-378a-3p	429	15	1821	1	0	1	99	0	44		1987	1504	948	4	1	2	899	106	111
hsa-miR-378a-5p	11	1	64	1	0	0	7	0	22		3	16	31	0	0	0	75	21	38
hsa-miR-378b	0	0	0	0	0	0	0	0	0		0	0	0	0	0	0	0	0	0
hsa-miR-378c	6	0	29	0	0	0	2	0	0		28	20	11	0	0	0	12	0	2
hsa-miR-378d	2	0	12	0	0	0	2	0	0		19	9	4	0	0	0	2	0	0
hsa-miR-378e	2	0	6	0	0	0	0	0	0		4	6	2	0	0	0	3	0	1
hsa-miR-378f	2	0	4	0	0	0	2	0	0		6	5	6	0	0	0	6	2	2
hsa-miR-378g	3	0	14	0	0	0	0	0	0		7	16	12	0	0	0	6	0	2
hsa-miR-378h	0	0	1	0	0	0	0	0	0		0	0	0	0	0	0	0	0	0
hsa-miR-378i	0	0	4	0	0	0	0	0	0		0	1	0	0	0	0	2	0	0
hsa-miR-378j	2	0	1	0	0	0	0	0	0		0	0	0	0	0	0	1	0	0
hsa-miR-379-3p	0	0	0	0	0	0	0	0	0		0	0	0	0	0	0	0	0	0
hsa-miR-379-5p	0	0	0	0	0	0	1	0	0		3	0	1	0	0	0	8	0	0
hsa-miR-380-3p	0	0	0	0	0	0	0	0	0		0	0	0	0	0	0	0	0	1
hsa-miR-380-5p	0	0	0	0	0	0	0	0	0		0	0	0	0	0	0	1	0	0
hsa-miR-381-3p	0	0	2	0	0	0	1	0	2		3	14	0	0	0	0	20	2	0
hsa-miR-381-5p	0	0	0	0	0	0	0	0	0		0	0	0	0	0	0	0	0	1
hsa-miR-382-3p	0	0	1	0	0	0	0	0	0		1	3	0	0	0	0	1	0	0
hsa-miR-382-5p	4	0	10	0	0	5	2	0	1		7	14	3	3	2	4	64	3	16
hsa-miR-383-3p	0	0	0	0	0	0	0	0	0		0	0	0	0	0	0	0	0	0
hsa-miR-383-5p	0	0	0	0	0	0	0	0	0		0	2	0	0	0	0	0	1	0
hsa-miR-384	0	0	0	0	0	0	0	0	0		0	0	0	0	0	0	0	0	0
hsa-miR-3907	2	0	4	0	0	0	1	0	9		1	7	8	0	0	1	3	5	13
hsa-miR-3908	0	0	0	0	0	0	0	0	0		0	0	0	0	0	0	0	1	0
hsa-miR-3909	0	1	8	0	0	0	1	0	1		5	0	0	0	0	0	4	0	0
hsa-miR-3910	0	0	0	0	0	0	0	0	0		0	0	0	0	0	0	0	0	0
hsa-miR-3911	0	0	0	0	0	0	0	0	0		0	1	0	0	0	0	0	0	2
hsa-miR-3912-3p	0	0	0	0	0	2	0	0	0		9	1	0	0	0	0	4	0	0
hsa-miR-3912-5p	0	0	0	0	0	0	0	0	0		0	1	0	0	0	0	0	0	0
hsa-miR-3913-3p	0	0	0	0	0	0	0	0	0		2	4	0	0	0	0	7	0	0
hsa-miR-3913-5p	1	0	3	0	0	0	2	0	0		22	4	1	0	0	0	18	1	2
hsa-miR-3914	0	0	0	0	0	0	0	0	0		0	0	0	0	0	0	0	0	0
hsa-miR-3915	0	0	0	0	0	0	0	0	0		0	0	0	0	0	0	0	0	0
hsa-miR-3916	0	0	0	1	4	0	1	0	0		0	0	0	0	0	1	2	0	1
hsa-miR-3917	0	0	0	0	0	0	0	0	0		0	0	0	0	0	0	0	0	0
hsa-miR-3918	0	0	0	0	0	0	0	0	0		0	0	0	0	0	0	0	0	0
hsa-miR-3919	1	0	0	0	0	0	0	0	0		2	0	0	0	0	1	0	0	0
hsa-miR-3920	0	0	0	0	0	1	0	0	0		0	0	0	0	0	0	0	0	0
hsa-miR-3921	0	0	0	0	0	0	0	0	0		0	0	0	0	0	1	0	0	0
hsa-miR-3922-3p	0	0	0	0	0	0	0	0	0		0	1	0	0	0	0	0	0	0
hsa-miR-3922-5p	0	0	0	0	0	0	0	0	0		0	0	0	0	0	0	0	0	0
hsa-miR-3923	0	0	0	0	0	0	0	0	0		0	0	0	0	0	0	0	0	1
hsa-miR-3924	0	0	0	0	0	0	0	0	0		0	0	0	0	0	0	0	0	0
hsa-miR-3925-3p	0	0	0	0	0	0	0	0	0		0	0	0	0	0	0	0	0	0
hsa-miR-3925-5p	0	0	0	0	0	0	0	0	0		0	0	0	0	0	1	0	0	1
hsa-miR-3926	0	0	0	0	0	0	0	0	0		0	0	0	0	0	0	0	0	0
hsa-miR-3927-3p	0	0	0	0	0	0	0	0	0		0	0	0	0	0	1	0	0	0
hsa-miR-3927-5p	0	0	0	0	0	0	0	0	0		0	0	0	0	0	0	0	0	0
hsa-miR-3928-3p	1	0	6	0	0	0	1	0	1		3	15	7	0	2	0	31	0	3
hsa-miR-3928-5p	0	0	0	0	0	0	0	0	0		0	0	0	0	0	0	2	0	0
hsa-miR-3929	0	0	1	0	0	0	1	0	0		0	1	0	0	0	0	6	0	0
hsa-miR-3934-3p	0	0	0	0	0	0	0	0	0		1	0	0	0	0	0	0	0	0
hsa-miR-3934-5p	0	0	1	2	0	2	0	0	0		0	1	0	1	0	2	1	1	2
hsa-miR-3935	0	0	0	0	0	0	0	0	0		0	0	1	0	0	0	0	0	0
hsa-miR-3936	0	0	1	0	0	0	0	0	1		0	0	0	0	0	0	1	0	0
hsa-miR-3937	0	0	0	0	0	0	0	0	0		0	0	0	0	0	0	0	0	0
hsa-miR-3938	0	0	0	0	0	0	0	0	0		0	0	0	0	0	0	0	0	0
hsa-miR-3939	0	0	1	0	0	0	0	0	0		0	1	0	1	0	0	0	0	0
hsa-miR-3940-3p	1	0	6	1	0	0	0	0	2		21	8	7	0	0	0	26	1	5
hsa-miR-3940-5p	0	0	0	0	0	0	0	0	1		0	0	0	0	0	0	0	0	1
hsa-miR-3941	0	0	0	0	0	0	0	0	0		0	0	0	0	0	0	0	0	0
hsa-miR-3942-3p	0	0	0	0	0	0	0	0	0		0	0	0	0	0	0	0	0	0
hsa-miR-3942-5p	0	0	0	0	0	0	0	0	0		2	1	1	0	0	0	2	0	1
hsa-miR-3943	0	0	0	0	0	0	1	0	0		0	0	0	0	0	0	0	0	0
hsa-miR-3944-3p	2	0	1	0	0	0	0	0	0		0	0	1	0	0	0	0	1	1
hsa-miR-3944-5p	1	0	0	0	0	0	1	0	0		0	0	0	0	0	0	1	0	0
hsa-miR-3945	0	0	0	0	0	0	0	0	0		0	0	0	0	0	0	0	0	0
hsa-miR-3960	86	1	170	11	50	217	356	38	1304		36	47	32	5	10	13	279	130	251
hsa-miR-3972	0	0	0	0	0	0	0	0	0		0	0	0	0	0	0	0	0	0
hsa-miR-3973	0	0	0	0	0	0	0	0	0		0	0	0	0	0	0	0	0	0
hsa-miR-3974	0	0	0	0	0	0	0	0	0		0	0	0	0	0	1	0	0	0
hsa-miR-3975	0	0	0	0	0	0	0	0	0		0	0	0	0	0	0	0	0	0
hsa-miR-3976	0	0	0	0	0	0	0	0	0		0	1	0	0	0	0	0	0	0
hsa-miR-3977	0	0	0	0	0	0	0	0	0		0	0	0	0	0	0	0	0	0
hsa-miR-3978	0	0	0	0	0	0	0	0	0		0	0	0	0	0	0	0	0	0
hsa-miR-409-3p	1	0	1	0	0	0	2	0	1		7	6	0	1	0	0	7	0	0
hsa-miR-409-5p	0	0	0	0	0	0	0	0	0		0	1	0	1	0	0	1	0	0
hsa-miR-410-3p	0	0	0	0	0	0	0	0	0		1	0	0	0	0	0	0	0	0
hsa-miR-410-5p	0	0	1	0	0	0	0	0	0		0	1	0	0	0	0	0	0	0
hsa-miR-411-3p	0	0	0	0	0	0	0	0	0		0	0	0	0	0	0	0	0	0
hsa-miR-411-5p	1	0	2	0	0	0	0	0	0		2	1	0	0	0	0	1	0	0
hsa-miR-412-3p	0	0	0	0	0	0	0	0	0		0	0	0	0	0	0	0	0	0
hsa-miR-412-5p	0	0	0	0	0	0	0	0	0		0	0	0	0	2	0	0	0	0
hsa-miR-421	26	2	158	0	0	0	131	0	3		161	90	96	1	0	0	2043	21	56
hsa-miR-422a	0	0	0	0	0	0	0	0	0		0	0	2	0	0	0	1	1	0
hsa-miR-423-3p	60	10	1632	36	2	20	250	0	376		910	2885	1750	12	18	9	2805	611	513
hsa-miR-423-5p	459	65	9643	129	204	426	397	0	1372		2895	6499	13056	189	331	212	5694	1791	2101
hsa-miR-424-3p	0	0	0	0	0	0	0	0	0		0	0	0	0	0	0	0	0	0
hsa-miR-424-5p	0	0	0	0	0	0	0	0	0		1	0	0	0	0	0	0	0	0
hsa-miR-425-3p	78	3	246	2	0	1	60	1	35		159	323	115	0	1	0	1086	63	75
hsa-miR-425-5p	91	7	823	5	2	3	92	0	315		546	1367	782	1	1	1	1247	454	495
hsa-miR-4251	0	0	0	0	0	0	0	0	0		0	0	0	0	0	0	0	0	0
hsa-miR-4252	0	0	0	0	0	0	0	0	0		0	0	0	0	0	0	0	0	1
hsa-miR-4253	0	0	0	0	0	0	0	0	0		0	0	0	0	0	0	0	0	0
hsa-miR-4254	0	0	0	0	0	0	0	0	0		0	0	0	0	0	0	0	1	0
hsa-miR-4255	0	0	0	0	0	0	0	0	0		0	0	0	0	0	0	0	0	0
hsa-miR-4256	0	0	0	0	0	0	0	0	0		0	0	0	0	0	0	0	0	0
hsa-miR-4257	0	0	0	0	0	0	0	0	0		0	0	1	0	0	0	0	0	0
hsa-miR-4258	0	0	0	0	0	0	0	0	0		0	0	1	0	0	0	0	0	0
hsa-miR-4259	0	0	0	0	0	0	0	0	0		1	1	0	0	3	3	1	1	6
hsa-miR-4260	0	0	0	0	0	0	0	0	0		0	0	0	0	0	3	0	1	2
hsa-miR-4261	0	0	0	0	0	0	0	0	0		0	0	0	0	0	0	0	0	0
hsa-miR-4262	0	0	0	0	0	0	0	0	0		0	0	0	0	0	0	0	0	0
hsa-miR-4263	0	0	0	0	0	0	0	0	0		0	0	0	0	0	0	0	0	0
hsa-miR-4264	0	0	0	0	0	0	0	0	0		0	0	0	0	0	0	0	0	0
hsa-miR-4265	0	0	0	0	0	1	0	0	0		0	0	0	0	0	0	0	0	0
hsa-miR-4266	0	0	0	0	0	0	0	0	0		0	0	0	0	0	0	0	0	0
hsa-miR-4267	0	0	1	0	0	0	0	0	0		0	0	0	0	0	0	0	0	1
hsa-miR-4268	0	0	0	0	0	0	0	0	1		0	0	0	0	0	0	3	2	0
hsa-miR-4269	0	0	0	0	0	0	0	0	0		0	0	0	0	0	0	0	0	0
hsa-miR-4270	0	0	0	0	0	0	0	0	0		0	0	0	0	0	0	0	0	0
hsa-miR-4271	0	0	0	0	0	0	0	0	0		2	1	0	0	0	0	0	0	3
hsa-miR-4272	0	0	0	0	0	0	0	0	0		0	1	0	0	0	0	0	0	0
hsa-miR-4273	0	0	0	0	0	0	1	0	0		0	0	0	0	0	0	0	0	0
hsa-miR-4274	0	0	0	0	0	0	0	0	0		0	0	0	0	0	0	0	0	0
hsa-miR-4275	0	0	0	0	0	0	0	0	0		0	0	0	0	0	0	0	0	0
hsa-miR-4276	0	0	0	0	0	0	0	0	0		0	0	0	0	0	0	0	0	0
hsa-miR-4277	0	0	0	0	0	0	0	0	0		0	0	0	0	0	0	0	0	0
hsa-miR-4278	0	0	0	0	0	0	0	0	0		0	0	0	0	0	0	0	0	0
hsa-miR-4279	0	0	0	0	0	0	0	0	0		0	0	0	0	0	0	0	0	0
hsa-miR-4280	0	0	0	0	0	0	0	0	0		0	0	0	0	0	0	0	0	1
hsa-miR-4281	0	0	0	0	0	0	0	0	0		0	0	0	0	0	0	2	0	0
hsa-miR-4282	0	0	0	0	0	0	0	0	0		0	0	0	0	0	0	0	0	1
hsa-miR-4283	0	0	0	0	0	0	0	0	0		0	0	0	0	0	0	0	0	0
hsa-miR-4284	0	0	0	0	0	0	0	0	0		0	0	0	0	0	0	1	0	0
hsa-miR-4285	0	0	0	0	0	0	0	0	0		0	0	0	0	0	0	0	0	0
hsa-miR-4286	2	1	34	0	0	1	2	0	35		55	46	12	0	0	0	40	46	72
hsa-miR-4287	0	0	0	0	0	0	0	0	0		0	0	0	0	0	0	0	0	0
hsa-miR-4288	0	0	0	0	0	0	0	0	0		0	0	0	0	0	2	2	0	3
hsa-miR-4289	0	0	0	0	0	0	0	0	0		0	0	0	0	0	0	0	0	0
hsa-miR-429	1335	22	1816	14	2	2	485	4	54		11630	5437	2040	23	6	1	8960	504	1390
hsa-miR-4290	0	0	0	0	0	0	0	0	0		0	0	0	0	0	0	0	0	0
hsa-miR-4291	0	0	0	0	0	0	0	0	0		0	0	0	0	0	0	0	0	0
hsa-miR-4292	0	0	0	0	0	0	0	0	0		0	0	0	0	0	2	0	0	0
hsa-miR-4293	0	0	0	0	0	0	0	0	0		0	0	0	0	0	0	0	0	0
hsa-miR-4294	0	0	0	0	0	0	0	0	0		0	0	0	0	0	0	0	0	0
hsa-miR-4295	0	0	0	0	0	0	0	0	0		0	0	0	0	0	0	0	0	0
hsa-miR-4296	0	0	0	0	0	0	0	0	0		0	0	0	0	0	0	0	0	0
hsa-miR-4297	0	0	0	0	0	0	0	0	0		0	0	0	0	0	0	0	0	0
hsa-miR-4298	3	0	3	0	0	2	1	0	0		1	2	2	0	0	3	6	3	0
hsa-miR-4299	0	0	0	0	0	0	0	0	0		0	0	0	0	0	0	0	0	0
hsa-miR-4300	0	0	0	0	0	0	0	0	0		0	0	0	0	0	0	0	0	1
hsa-miR-4301	0	0	0	0	0	0	0	0	1		2	6	0	0	0	0	10	10	8
hsa-miR-4302	0	0	0	3	0	0	0	0	0		0	0	0	0	0	0	1	0	2
hsa-miR-4303	0	0	0	0	0	0	0	0	0		0	1	0	0	0	0	0	0	0
hsa-miR-4304	0	0	0	0	0	0	0	0	0		0	0	0	0	0	0	0	0	0
hsa-miR-4305	0	0	0	0	0	0	0	0	0		0	0	0	0	0	0	0	0	0
hsa-miR-4306	0	0	0	0	0	0	0	0	0		0	0	0	0	0	0	0	0	0
hsa-miR-4307	0	0	0	0	0	0	0	0	0		0	1	0	0	0	0	0	1	0
hsa-miR-4308	0	0	0	0	0	0	0	0	0		0	0	2	0	0	0	0	0	0
hsa-miR-4309	0	0	0	0	0	0	0	0	0		0	0	0	0	0	0	0	0	0
hsa-miR-431-3p	0	0	0	0	0	0	0	0	0		0	0	0	0	0	0	0	0	0
hsa-miR-431-5p	0	0	0	0	0	0	0	0	0		0	0	0	0	0	0	0	0	0
hsa-miR-4310	0	0	0	0	0	0	0	0	0		0	0	0	0	0	0	0	0	0
hsa-miR-4311	0	0	0	0	0	0	0	0	0		0	0	0	0	0	0	0	0	0
hsa-miR-4312	0	0	0	0	0	0	0	0	0		0	0	0	0	0	0	0	0	0
hsa-miR-4313	0	0	0	0	0	0	1	0	1		0	0	0	0	0	0	0	0	1
hsa-miR-4314	0	0	0	0	0	0	0	0	0		0	0	0	0	0	0	0	0	0
hsa-miR-4315	0	0	0	0	0	0	0	0	0		0	0	0	0	0	0	0	0	0
hsa-miR-4316	0	0	0	0	0	0	0	0	0		0	0	0	0	0	0	0	0	0
hsa-miR-4317	0	0	0	0	0	0	0	0	0		1	0	0	0	0	0	0	0	0
hsa-miR-4318	0	0	0	0	0	0	0	0	1		0	0	0	0	0	0	0	0	0
hsa-miR-4319	0	0	0	0	0	0	0	0	0		0	0	0	0	0	0	0	0	0
hsa-miR-432-3p	0	0	0	0	0	0	0	0	0		0	0	0	0	0	1	0	0	0
hsa-miR-432-5p	0	0	0	0	0	0	1	0	0		0	2	0	0	0	0	6	0	1
hsa-miR-4320	0	0	0	0	0	0	0	0	0		0	1	1	0	0	0	0	0	1
hsa-miR-4321	1	0	3	0	0	0	0	0	0		0	0	1	0	0	0	0	0	0
hsa-miR-4322	0	0	0	0	0	0	0	0	0		0	0	0	0	0	0	0	0	0
hsa-miR-4323	0	0	0	0	0	0	0	0	0		0	0	0	0	0	0	0	0	0
hsa-miR-4324	1	0	0	0	0	0	0	0	0		0	2	0	0	0	1	2	2	1
hsa-miR-4325	0	0	0	0	0	0	0	0	0		0	0	0	0	0	0	0	0	0
hsa-miR-4326	7	0	0	0	0	0	6	0	0		12	0	0	0	0	0	54	0	0
hsa-miR-4327	0	0	0	0	0	0	0	0	0		0	0	0	0	0	0	0	0	0
hsa-miR-4328	0	0	0	0	0	0	0	0	0		0	1	0	0	0	0	1	0	0
hsa-miR-4329	0	0	0	0	0	0	0	0	0		0	0	0	0	0	0	0	0	0
hsa-miR-433-3p	0	0	0	0	0	0	0	0	0		0	1	0	0	0	0	0	0	0
hsa-miR-433-5p	0	0	0	0	0	0	0	0	0		0	0	0	0	0	0	0	0	0
hsa-miR-4330	6	0	3	0	0	0	7	0	1		2	9	0	0	0	0	55	14	3
hsa-miR-4418	0	0	0	0	0	0	0	0	0		0	0	1	0	0	0	0	0	0
hsa-miR-4420	0	0	0	0	0	0	0	0	0		0	0	0	0	0	0	0	0	1
hsa-miR-4421	0	0	0	0	0	2	0	0	1		0	0	1	0	0	0	0	0	0
hsa-miR-4422	0	0	0	0	0	0	0	0	0		0	0	0	0	0	0	0	0	0
hsa-miR-4423-3p	0	0	0	0	0	0	1	0	0		1	0	0	0	0	0	0	0	0
hsa-miR-4423-5p	0	0	0	0	0	0	0	0	0		0	0	0	0	0	0	0	0	0
hsa-miR-4424	0	0	0	0	0	0	0	0	0		0	0	0	0	0	1	0	0	0
hsa-miR-4425	0	0	0	0	0	0	0	0	0		0	0	0	0	0	0	0	0	0
hsa-miR-4426	0	0	0	0	0	0	0	0	0		0	0	0	0	0	0	0	0	0
hsa-miR-4427	0	0	0	0	0	0	0	0	0		0	2	0	0	0	0	0	0	0
hsa-miR-4428	0	0	0	0	0	0	0	0	0		0	0	0	0	0	0	0	0	0
hsa-miR-4429	0	0	2	0	1	1	0	0	0		0	7	12	0	6	9	6	7	3
hsa-miR-4430	0	0	0	0	0	0	0	0	0		0	0	0	0	0	0	0	0	0
hsa-miR-4431	0	0	0	0	0	0	0	0	0		0	0	0	0	0	0	0	1	0
hsa-miR-4432	0	0	0	0	0	0	0	0	0		0	0	0	0	0	0	0	0	0
hsa-miR-4433a-3p	0	0	1	0	0	0	0	0	0		0	0	0	0	0	0	0	0	0
hsa-miR-4433a-5p	0	0	0	0	0	0	1	0	0		0	0	1	0	0	0	0	0	1
hsa-miR-4433b-3p	0	0	0	0	0	0	0	0	0		0	0	1	0	0	0	1	0	0
hsa-miR-4433b-5p	0	0	0	0	0	0	0	0	0		0	0	0	0	0	0	0	0	0
hsa-miR-4434	0	0	0	0	0	0	0	0	0		0	0	0	0	0	0	0	0	0
hsa-miR-4435	0	0	0	0	0	0	0	0	0		0	1	0	0	0	0	0	0	0
hsa-miR-4436a	0	0	0	0	0	0	0	0	0		0	1	0	0	0	0	1	0	0
hsa-miR-4436b-3p	0	0	0	0	0	0	0	0	0		1	0	0	1	0	0	1	1	1
hsa-miR-4436b-5p	0	0	0	0	0	0	0	0	0		0	0	1	0	0	0	0	0	0
hsa-miR-4437	0	0	0	0	0	0	0	0	0		0	0	0	0	0	0	0	0	0
hsa-miR-4438	0	0	0	0	0	0	0	0	0		0	0	0	0	0	0	0	0	0
hsa-miR-4439	0	0	0	0	0	0	0	0	0		0	0	0	0	0	0	0	0	0
hsa-miR-4440	0	0	1	0	0	0	0	0	0		0	0	0	0	0	0	0	0	0
hsa-miR-4441	0	0	1	0	0	0	0	0	0		1	0	0	0	0	1	2	0	0
hsa-miR-4442	0	0	0	0	0	0	0	0	0		0	0	0	0	0	0	0	0	0
hsa-miR-4443	113	6	501	0	5	10	25	0	31		203	414	358	0	4	1	82	31	57
hsa-miR-4444	0	0	0	0	0	0	1	0	0		1	0	0	0	0	0	0	0	0
hsa-miR-4445-3p	0	0	0	0	0	0	0	0	0		0	0	0	0	0	0	0	0	0
hsa-miR-4445-5p	0	0	0	0	0	0	0	0	0		0	0	0	0	0	0	0	0	0
hsa-miR-4446-3p	0	0	1	0	0	1	0	0	1		1	0	3	0	0	0	6	1	0
hsa-miR-4446-5p	0	0	0	0	0	0	0	0	0		0	0	2	0	0	0	3	0	0
hsa-miR-4447	0	0	0	0	0	0	0	0	0		0	0	0	0	0	0	0	0	0
hsa-miR-4448	0	0	25	0	0	0	5	0	76		0	64	5	0	0	3	4	21	59
hsa-miR-4449	1	0	1	0	0	0	0	0	4		0	0	0	0	0	0	2	0	4
hsa-miR-4450	1	0	2	0	0	0	0	0	0		0	0	0	0	0	0	0	1	0
hsa-miR-4451	0	0	0	0	1	0	0	0	0		0	0	0	0	0	2	1	0	0
hsa-miR-4452	0	0	0	0	0	0	0	0	0		1	0	0	0	0	2	1	1	10
hsa-miR-4453	0	0	0	0	0	0	0	0	2		0	0	0	0	0	0	0	0	0
hsa-miR-4454	108	2	389	0	0	0	76	0	126		247	549	193	0	1	0	423	207	234
hsa-miR-4455	0	0	0	0	0	0	0	0	0		0	0	0	0	0	0	0	0	0
hsa-miR-4456	0	0	0	0	0	0	0	0	0		0	0	0	0	0	0	0	0	0
hsa-miR-4457	0	0	0	0	0	0	0	0	0		0	0	0	0	0	0	0	0	0
hsa-miR-4458	0	0	0	0	0	0	0	0	0		0	0	0	0	0	0	0	0	1
hsa-miR-4460	0	0	0	0	0	0	0	0	0		0	0	2	0	0	0	0	0	0
hsa-miR-4462	0	0	0	0	0	0	0	0	0		1	0	0	0	0	0	3	1	3
hsa-miR-4463	0	0	1	0	0	0	0	0	0		0	1	0	1	0	1	0	0	0
hsa-miR-4464	0	0	0	0	0	0	0	0	0		0	0	0	0	0	0	0	0	0
hsa-miR-4465	0	0	0	0	0	0	0	0	0		0	0	0	0	0	0	0	0	0
hsa-miR-4466	0	0	1	0	0	0	0	0	4		1	0	4	0	0	2	1	0	8
hsa-miR-4467	0	0	0	0	0	0	0	0	0		0	0	1	0	0	0	1	0	1
hsa-miR-4468	0	0	0	0	0	0	0	0	0		0	1	0	0	0	0	0	0	0
hsa-miR-4469	0	0	0	0	0	0	0	0	0		0	0	0	0	0	0	0	0	0
hsa-miR-4470	0	0	0	0	0	0	0	0	0		1	1	0	0	0	0	3	0	1
hsa-miR-4471	0	0	0	0	0	0	0	0	0		0	0	0	0	0	0	0	0	0
hsa-miR-4472	0	0	0	0	0	0	0	0	0		0	0	0	0	0	0	0	0	0
hsa-miR-4473	0	0	0	0	0	0	0	0	0		0	0	0	0	0	0	0	0	0
hsa-miR-4474-3p	0	0	0	0	0	0	0	0	0		0	0	0	0	0	0	0	0	0
hsa-miR-4474-5p	0	0	0	1	0	0	0	0	0		0	0	0	0	0	0	0	0	0
hsa-miR-4475	0	0	0	0	1	1	0	0	0		0	0	0	0	0	0	0	0	1
hsa-miR-4476	0	0	0	0	0	0	0	0	0		0	0	0	0	0	0	0	0	0
hsa-miR-4477a	0	0	0	0	0	0	0	0	0		0	0	0	0	0	0	0	0	0
hsa-miR-4477b	0	0	0	0	0	0	0	0	0		0	0	0	0	0	0	0	0	0
hsa-miR-4478	0	0	0	0	0	0	0	0	1		0	0	0	0	0	0	1	0	0
hsa-miR-4479	1	0	0	0	2	0	0	0	0		0	0	0	0	0	0	0	1	0
hsa-miR-448	0	0	1	0	0	0	0	0	0		2	0	0	0	0	0	1	0	0
hsa-miR-4480	0	0	0	0	0	0	0	0	0		0	0	0	0	1	0	0	1	0
hsa-miR-4481	0	0	0	0	0	0	0	0	0		1	0	0	0	0	0	0	0	0
hsa-miR-4482-3p	0	0	0	0	0	0	0	0	0		0	0	0	0	0	0	0	0	0
hsa-miR-4482-5p	0	0	0	0	0	0	0	0	0		0	0	0	0	0	0	0	0	0
hsa-miR-4483	0	0	0	0	0	0	0	0	0		0	1	0	0	0	0	0	0	0
hsa-miR-4484	0	0	3	0	0	0	3	0	7		1	0	1	0	0	1	6	0	1
hsa-miR-4485-3p	1	0	4	0	0	0	0	0	2		0	0	0	0	0	0	0	0	0
hsa-miR-4485-5p	0	0	0	0	0	0	0	0	0		0	0	0	0	0	6	3	0	0
hsa-miR-4486	0	0	0	0	0	0	0	0	0		0	0	0	0	0	0	0	0	0
hsa-miR-4487	0	0	1	0	0	0	0	0	0		0	0	0	0	0	4	1	1	2
hsa-miR-4488	104	4	476	24	5	82	182	4	1370		254	188	52	17	4	16	214	272	264
hsa-miR-4489	0	0	0	0	0	0	0	0	0		0	1	2	0	0	0	3	0	0
hsa-miR-4490	0	0	0	0	0	0	0	0	0		0	0	0	0	1	0	0	0	0
hsa-miR-4491	0	0	0	0	0	0	0	0	0		0	0	0	0	0	0	0	0	0
hsa-miR-4492	5	0	15	5	4	8	25	2	57		14	5	0	0	0	1	40	24	27
hsa-miR-4493	0	0	0	0	0	0	0	0	0		2	0	0	0	0	0	0	1	0
hsa-miR-4494	0	0	0	0	0	0	0	0	0		0	0	3	0	0	1	1	0	0
hsa-miR-4495	0	0	0	0	0	0	0	0	0		0	0	0	0	0	0	0	0	0
hsa-miR-4496	0	0	0	0	0	0	0	0	0		0	0	0	0	0	0	0	2	1
hsa-miR-4497	2	0	7	1	0	0	2	4	28		3	26	8	0	1	0	44	55	149
hsa-miR-4498	0	0	0	0	0	0	0	0	0		0	0	0	0	0	0	1	0	0
hsa-miR-4499	0	0	0	0	0	0	0	0	0		0	0	0	0	0	0	1	2	0
hsa-miR-449a	0	0	0	0	0	0	0	0	0		1	0	0	0	0	0	1	0	1
hsa-miR-449b-3p	0	0	0	0	0	0	0	0	0		0	0	0	0	0	0	0	0	1
hsa-miR-449b-5p	0	0	0	0	0	0	0	0	0		0	0	0	0	0	0	0	0	0
hsa-miR-449c-3p	0	0	0	0	0	0	0	0	0		0	0	0	0	0	0	0	0	0
hsa-miR-449c-5p	0	0	0	0	0	0	0	0	0		1	0	2	0	0	0	0	0	0
hsa-miR-4500	0	0	0	0	0	0	0	0	0		0	0	0	0	0	0	0	0	0
hsa-miR-4501	0	0	0	0	0	0	0	0	0		0	0	0	0	0	0	0	0	0
hsa-miR-4502	0	0	0	0	0	0	1	0	0		1	0	0	0	0	0	0	0	0
hsa-miR-4503	0	0	0	0	0	0	0	0	0		0	0	0	0	0	0	0	0	0
hsa-miR-4504	0	0	0	0	0	0	0	0	0		1	1	0	0	0	0	0	0	0
hsa-miR-4505	0	0	0	0	0	0	0	0	0		0	0	1	0	0	0	0	0	0
hsa-miR-4506	0	0	0	0	0	0	0	0	0		0	0	0	0	0	0	0	0	0
hsa-miR-4507	0	0	0	0	0	0	0	0	0		0	1	3	0	0	0	0	0	1
hsa-miR-4508	4	0	14	2	2	5	24	1	44		6	15	3	0	0	0	41	16	17
hsa-miR-4509	0	0	0	0	0	0	0	0	0		0	0	0	0	0	0	0	0	0
hsa-miR-450a-1-3p	0	0	0	0	0	0	0	0	0		0	0	0	1	0	0	2	2	2
hsa-miR-450a-2-3p	0	0	0	0	0	0	0	0	0		0	0	0	0	0	0	0	0	0
hsa-miR-450a-5p	0	0	0	0	0	0	0	0	0		0	0	0	0	0	0	0	0	0
hsa-miR-450b-3p	0	0	0	0	0	0	0	0	0		0	0	0	0	0	0	0	0	0
hsa-miR-450b-5p	0	0	1	0	0	0	0	0	0		0	0	0	0	0	0	0	0	0
hsa-miR-4510	0	1	1	0	0	0	0	0	0		0	2	5	0	0	0	1	1	1
hsa-miR-4511	0	0	0	0	0	0	0	0	0		0	0	0	0	0	0	3	0	0
hsa-miR-4512	0	0	0	0	0	0	0	0	0		0	0	0	0	0	0	0	0	0
hsa-miR-4513	0	0	0	0	0	0	0	0	0		0	0	0	0	0	0	0	0	0
hsa-miR-4514	0	0	0	0	0	0	1	0	0		0	0	0	0	0	0	0	0	1
hsa-miR-4515	0	0	0	0	0	0	0	0	0		0	0	0	0	0	0	2	1	2
hsa-miR-4516	120	6	831	15	27	88	305	44	1784		333	713	303	3	19	3	692	574	711
hsa-miR-4517	0	0	0	0	0	0	0	0	0		0	0	1	0	1	2	1	0	0
hsa-miR-4518	0	0	0	0	0	0	0	0	0		0	1	0	0	0	0	1	0	0
hsa-miR-4519	0	0	0	0	0	0	0	0	0		0	0	0	0	0	0	0	0	0
hsa-miR-451a	15	0	4	0	0	0	0	1	1		0	0	5	0	3	4	3	1	0
hsa-miR-451b	0	0	0	0	0	0	0	0	0		0	0	0	0	0	0	0	0	0
hsa-miR-452-3p	17	0	5	2	0	0	4	0	0		505	129	21	2	0	0	132	25	4
hsa-miR-452-5p	16	0	6	0	0	0	7	0	0		194	56	13	1	0	2	36	9	9
hsa-miR-4520-2-3p	0	0	0	0	0	0	0	0	0		0	0	0	0	0	0	0	0	0
hsa-miR-4520-3p	0	0	0	0	0	0	0	0	0		0	0	0	0	0	0	0	0	0
hsa-miR-4520-5p	0	0	0	0	0	0	0	1	0		0	0	1	0	0	0	2	0	1
hsa-miR-4521	0	0	0	0	0	0	1	0	0		1	0	2	0	0	0	6	0	3
hsa-miR-4522	0	0	0	0	0	0	0	0	0		0	0	0	0	0	0	0	0	0
hsa-miR-4523	0	0	0	0	1	0	0	0	0		1	0	0	0	0	0	0	0	0
hsa-miR-4524a-3p	0	0	0	0	0	0	2	0	0		0	2	0	0	0	0	1	0	0
hsa-miR-4524a-5p	0	0	0	0	0	0	0	0	0		0	0	0	0	0	0	0	0	2
hsa-miR-4524b-3p	0	0	0	0	0	0	0	0	0		0	0	0	0	0	0	0	0	0
hsa-miR-4524b-5p	0	0	0	0	0	0	0	0	0		0	0	0	0	0	0	0	0	0
hsa-miR-4525	0	0	0	0	0	0	0	0	0		0	0	0	0	0	0	1	0	0
hsa-miR-4526	0	0	1	0	1	0	1	0	1		3	5	0	0	0	0	10	1	1
hsa-miR-4527	0	0	0	0	0	0	0	0	0		0	0	0	0	0	0	0	0	0
hsa-miR-4528	0	0	0	0	0	0	0	0	0		0	0	2	0	0	0	0	1	1
hsa-miR-4529-3p	0	0	0	0	0	0	0	0	0		0	0	0	0	0	0	1	0	0
hsa-miR-4529-5p	0	0	0	0	0	0	0	0	0		0	0	0	0	0	0	0	0	0
hsa-miR-4530	0	0	0	0	0	0	0	0	0		0	0	1	0	0	0	1	0	1
hsa-miR-4531	0	0	0	0	0	0	0	0	0		0	0	0	0	0	0	0	0	0
hsa-miR-4533	0	0	1	0	0	0	0	0	0		0	0	0	0	0	0	0	1	0
hsa-miR-4534	0	0	0	0	0	0	0	0	0		0	0	0	0	0	0	0	0	0
hsa-miR-4535	0	0	1	0	0	0	0	0	0		0	2	0	0	0	0	2	0	0
hsa-miR-4536-3p	0	0	0	0	0	0	0	0	0		1	1	0	0	0	0	3	0	0
hsa-miR-4536-5p	0	0	0	0	0	0	0	0	0		1	1	0	0	0	0	0	0	0
hsa-miR-4537	0	0	0	0	0	0	0	0	0		0	0	0	0	1	1	0	0	1
hsa-miR-4538	0	0	0	0	0	0	0	0	2		3	1	0	0	0	0	3	1	0
hsa-miR-4539	0	0	0	0	0	0	0	0	0		0	0	0	0	0	0	0	0	2
hsa-miR-454-3p	1	2	15	0	0	0	0	0	0		46	33	15	0	0	0	44	5	5
hsa-miR-454-5p	0	0	0	0	0	0	0	0	0		3	5	1	0	0	0	5	1	0
hsa-miR-4540	0	0	0	0	0	0	1	0	0		0	2	0	0	0	1	0	0	0
hsa-miR-455-3p	0	0	0	0	0	0	0	0	0		0	1	0	0	0	0	1	0	0
hsa-miR-455-5p	0	0	0	0	0	0	0	0	0		1	15	0	0	0	0	7	3	0
hsa-miR-4632-3p	0	0	0	0	0	0	0	0	0		0	0	0	0	0	0	0	0	1
hsa-miR-4632-5p	0	0	1	0	0	2	0	0	3		0	1	1	1	1	2	1	0	6
hsa-miR-4633-3p	0	0	1	0	0	0	0	0	0		0	0	0	0	0	0	0	0	0
hsa-miR-4633-5p	0	0	1	0	0	0	0	0	1		0	0	0	1	0	1	0	1	5
hsa-miR-4634	0	0	0	0	5	1	1	0	1		0	0	0	0	0	1	2	0	0
hsa-miR-4635	0	0	0	0	0	0	0	0	0		0	1	0	0	0	1	0	0	1
hsa-miR-4636	0	0	0	0	0	0	0	0	0		0	0	0	0	0	0	0	0	0
hsa-miR-4637	0	0	0	0	0	0	0	0	0		0	0	0	0	0	0	0	0	0
hsa-miR-4638-3p	0	0	0	0	0	0	0	0	0		1	1	3	0	0	0	2	1	0
hsa-miR-4638-5p	0	0	0	0	0	0	0	0	1		0	1	0	1	0	0	0	0	0
hsa-miR-4639-3p	0	0	0	0	0	0	0	0	0		0	0	0	0	0	0	0	0	0
hsa-miR-4639-5p	0	0	0	0	0	0	1	0	0		0	0	0	0	0	0	0	0	0
hsa-miR-4640-3p	3	0	7	3	1	3	0	0	0		7	5	3	5	0	0	28	3	8
hsa-miR-4640-5p	2	0	3	0	0	0	0	0	0		3	2	1	0	0	0	2	0	2
hsa-miR-4641	0	0	0	0	0	2	0	0	0		0	0	0	0	0	0	0	1	0
hsa-miR-4642	0	0	1	0	0	0	0	0	0		0	0	0	0	0	0	0	0	0
hsa-miR-4643	0	0	0	0	0	0	0	0	0		0	0	0	0	0	0	0	0	0
hsa-miR-4644	0	0	0	0	0	0	0	0	0		0	2	3	0	0	2	4	0	1
hsa-miR-4645-3p	0	0	0	0	0	1	0	0	0		0	0	1	0	0	0	1	2	0
hsa-miR-4645-5p	0	0	0	0	0	0	0	0	0		0	0	0	0	0	0	0	0	0
hsa-miR-4646-3p	0	0	0	0	0	0	0	0	0		0	1	2	0	0	0	1	0	2
hsa-miR-4646-5p	1	0	2	0	0	0	0	0	0		0	1	1	0	0	1	2	0	2
hsa-miR-4647	0	0	1	0	0	0	0	0	0		1	0	0	0	0	0	0	0	1
hsa-miR-4648	0	0	0	0	0	0	0	0	0		1	0	0	0	0	0	1	0	0
hsa-miR-4649-3p	0	0	0	0	0	0	0	0	0		0	0	0	0	0	1	1	0	0
hsa-miR-4649-5p	0	0	1	0	0	0	0	0	0		0	0	0	0	0	0	0	0	1
hsa-miR-4650-3p	0	0	0	0	0	0	0	0	0		0	0	0	0	0	0	0	0	0
hsa-miR-4650-5p	0	0	0	0	0	0	1	0	0		0	0	0	0	0	0	0	0	0
hsa-miR-4651	0	0	3	5	3	8	0	0	2		0	3	2	2	7	3	5	2	4
hsa-miR-4652-3p	0	0	0	0	0	0	0	0	0		0	0	0	0	0	0	0	0	0
hsa-miR-4652-5p	0	0	0	0	0	0	0	0	0		0	0	0	0	0	0	0	0	1
hsa-miR-4653-3p	0	0	0	0	0	0	0	0	0		0	0	0	0	0	0	1	0	0
hsa-miR-4653-5p	0	0	0	0	0	0	0	0	0		0	0	0	0	0	0	0	0	0
hsa-miR-4654	0	0	0	0	0	0	0	0	0		0	0	1	0	0	0	0	0	1
hsa-miR-4655-3p	0	0	2	0	0	0	0	0	0		1	0	0	0	0	0	1	0	0
hsa-miR-4655-5p	0	0	0	0	0	0	0	0	0		0	1	0	0	1	0	1	0	0
hsa-miR-4656	0	0	0	0	0	0	0	0	2		2	1	0	0	0	0	8	0	0
hsa-miR-4657	0	0	0	0	0	0	0	0	0		0	1	0	0	0	0	0	0	1
hsa-miR-4658	0	0	1	0	0	0	0	0	0		0	0	0	0	0	0	0	0	0
hsa-miR-4659a-3p	0	0	0	0	0	0	0	0	0		0	0	0	0	0	0	5	0	0
hsa-miR-4659a-5p	0	0	0	0	0	0	0	0	0		0	0	0	0	0	0	0	0	0
hsa-miR-4659b-3p	0	0	0	0	0	0	0	0	0		0	0	0	0	2	0	0	0	0
hsa-miR-4659b-5p	0	0	0	0	0	0	0	0	0		0	0	0	0	0	0	0	0	0
hsa-miR-466	0	0	0	0	0	0	0	0	0		0	0	0	0	0	0	0	1	0
hsa-miR-4660	1	0	2	0	0	0	2	0	0		0	0	2	0	0	0	7	0	0
hsa-miR-4661-3p	0	0	0	0	0	0	0	0	0		0	0	0	0	0	0	1	0	0
hsa-miR-4661-5p	0	0	0	0	0	0	0	0	0		0	1	0	0	0	0	0	0	0
hsa-miR-4662a-3p	0	0	0	0	0	0	0	0	0		0	0	0	0	0	0	0	0	0
hsa-miR-4662a-5p	2	0	0	0	0	0	0	0	0		7	11	0	0	0	0	11	0	0
hsa-miR-4662b	0	0	1	0	0	0	0	0	0		0	0	0	0	0	0	0	0	2
hsa-miR-4663	0	0	0	0	0	0	0	0	0		0	0	0	0	0	0	0	0	0
hsa-miR-4664-3p	3	0	2	0	0	0	0	0	0		0	1	1	0	0	0	2	0	0
hsa-miR-4664-5p	0	0	8	0	0	0	4	0	1		18	0	0	0	0	0	14	1	1
hsa-miR-4665-3p	0	0	0	0	1	0	0	0	1		0	1	0	0	0	0	1	0	1
hsa-miR-4665-5p	0	0	0	0	0	0	0	0	0		0	0	0	0	0	1	0	0	0
hsa-miR-4666a-3p	1	0	0	0	0	0	0	0	0		0	0	0	0	0	0	0	0	2
hsa-miR-4666a-5p	0	0	0	0	0	0	0	0	0		0	0	0	0	0	0	0	0	0
hsa-miR-4666b	0	0	0	0	0	0	0	0	0		0	0	0	0	0	0	0	1	0
hsa-miR-4667-3p	1	0	0	0	0	0	0	0	0		1	0	0	0	0	1	0	1	0
hsa-miR-4667-5p	1	0	2	0	0	0	0	0	0		3	4	5	0	0	0	6	0	3
hsa-miR-4668-3p	0	0	0	0	0	0	0	0	0		1	0	0	0	0	0	1	0	0
hsa-miR-4668-5p	1	0	2	0	0	4	6	0	3		4	5	5	1	0	0	6	5	8
hsa-miR-4669	0	0	1	0	0	0	0	0	0		1	3	2	0	0	0	1	0	5
hsa-miR-4670-3p	0	0	0	0	0	0	0	0	0		0	0	0	0	0	0	3	0	0
hsa-miR-4670-5p	0	0	1	0	0	0	0	0	0		0	0	0	0	0	0	0	0	0
hsa-miR-4671-3p	0	0	0	0	0	0	0	0	0		0	0	0	0	0	0	0	0	0
hsa-miR-4671-5p	0	0	0	0	0	0	0	0	0		0	0	0	0	0	0	0	0	0
hsa-miR-4672	0	0	0	0	0	0	0	0	0		1	1	0	0	0	0	0	0	2
hsa-miR-4673	0	0	0	0	0	0	0	0	0		0	0	0	0	0	0	0	0	1
hsa-miR-4674	0	0	0	0	0	0	0	0	0		0	0	1	0	0	0	0	0	0
hsa-miR-4675	0	0	0	0	0	0	0	0	0		3	0	0	0	0	0	0	0	0
hsa-miR-4676-3p	0	0	0	0	0	0	0	0	0		0	0	0	0	0	0	0	1	0
hsa-miR-4676-5p	0	0	0	0	0	0	0	0	0		0	0	0	0	0	0	1	0	0
hsa-miR-4677-3p	3	0	3	0	0	0	0	0	1		1	4	4	0	0	0	3	1	1
hsa-miR-4677-5p	0	0	0	0	0	0	0	0	0		1	2	2	0	0	0	9	0	1
hsa-miR-4678	0	0	0	0	0	0	0	0	0		0	0	0	0	0	0	1	0	0
hsa-miR-4679	0	0	0	0	0	0	0	0	0		8	3	0	0	0	0	10	0	1
hsa-miR-4680-3p	0	0	0	0	0	0	0	0	0		0	1	0	0	0	0	0	0	0
hsa-miR-4680-5p	0	0	0	0	0	1	0	0	0		0	2	0	0	0	0	0	0	1
hsa-miR-4681	0	0	0	0	0	0	0	0	0		0	0	1	0	0	0	0	2	0
hsa-miR-4682	0	0	0	0	0	0	0	0	0		1	0	0	0	0	0	0	0	0
hsa-miR-4683	1	0	0	0	0	0	0	0	0		0	1	0	0	0	0	5	0	0
hsa-miR-4684-3p	0	0	0	0	0	0	0	0	0		0	1	0	0	0	0	0	0	1
hsa-miR-4684-5p	0	0	0	0	0	0	0	0	0		0	0	0	0	0	0	0	0	0
hsa-miR-4685-3p	0	0	2	0	0	0	0	0	3		2	3	2	0	0	0	5	1	2
hsa-miR-4685-5p	0	0	0	0	0	0	0	0	0		0	3	0	0	0	1	1	1	0
hsa-miR-4686	0	0	0	0	0	0	0	0	0		1	0	2	0	0	0	0	0	0
hsa-miR-4687-3p	0	0	1	0	0	0	0	0	0		1	0	0	0	0	0	2	0	2
hsa-miR-4687-5p	0	0	0	0	0	0	3	0	10		1	0	0	0	0	2	4	3	2
hsa-miR-4688	0	0	3	0	0	0	2	0	0		0	0	1	1	0	0	0	0	0
hsa-miR-4689	0	0	0	0	0	0	1	0	0		0	0	0	0	0	0	1	0	0
hsa-miR-4690-3p	0	0	1	0	0	0	0	0	0		0	2	0	0	0	0	3	1	1
hsa-miR-4690-5p	0	0	0	0	0	0	0	0	0		0	0	2	0	0	0	0	1	0
hsa-miR-4691-3p	0	0	0	0	0	0	0	0	0		0	0	0	0	0	0	0	0	0
hsa-miR-4691-5p	0	0	0	0	0	0	0	0	0		0	0	0	0	0	0	0	0	0
hsa-miR-4692	0	0	0	0	0	0	0	0	0		0	0	0	0	0	0	0	0	0
hsa-miR-4693-3p	0	0	3	3	1	2	3	0	3		0	4	2	5	6	3	7	1	7
hsa-miR-4693-5p	0	0	0	0	0	0	0	0	0		0	0	0	0	0	0	0	0	0
hsa-miR-4694-3p	0	0	0	0	0	0	0	0	0		0	0	0	1	0	0	0	0	1
hsa-miR-4694-5p	0	0	0	0	0	0	0	0	0		0	0	0	0	0	0	0	0	0
hsa-miR-4695-3p	0	0	3	0	0	0	0	0	0		0	0	0	0	0	0	2	0	0
hsa-miR-4695-5p	0	0	1	0	0	0	0	0	0		0	1	0	0	0	0	0	0	0
hsa-miR-4696	0	0	0	0	0	0	0	0	0		5	2	0	0	0	0	0	0	0
hsa-miR-4697-3p	0	0	0	0	0	6	1	0	0		0	0	0	0	0	2	0	0	2
hsa-miR-4697-5p	0	0	0	0	0	0	0	0	0		0	0	0	0	0	0	0	0	0
hsa-miR-4698	0	0	0	0	0	0	0	0	0		0	0	4	0	0	0	0	0	0
hsa-miR-4699-3p	0	0	0	0	0	0	0	0	0		0	1	0	0	0	0	0	0	0
hsa-miR-4699-5p	0	0	0	0	0	0	0	0	0		3	4	0	0	0	0	0	0	0
hsa-miR-4700-3p	0	0	0	0	0	0	0	0	0		0	0	2	0	0	0	2	2	1
hsa-miR-4700-5p	0	0	0	0	0	0	0	0	0		0	1	1	0	0	1	0	0	1
hsa-miR-4701-3p	0	0	0	0	0	0	1	0	0		0	0	0	0	0	0	0	0	1
hsa-miR-4701-5p	0	0	0	0	0	0	0	0	1		0	0	1	0	0	0	0	1	1
hsa-miR-4703-3p	0	0	0	0	0	0	0	0	0		0	1	0	0	0	0	0	0	0
hsa-miR-4703-5p	0	0	1	0	0	0	0	0	0		0	0	0	0	0	0	0	0	0
hsa-miR-4704-3p	0	0	0	0	0	0	0	0	0		0	0	0	0	0	0	0	0	1
hsa-miR-4704-5p	0	0	0	0	0	0	0	0	0		0	0	0	0	0	0	0	0	0
hsa-miR-4705	0	0	0	0	0	0	0	0	0		0	0	0	0	0	0	0	1	0
hsa-miR-4706	0	0	0	4	0	0	0	0	0		1	2	1	2	2	3	0	1	1
hsa-miR-4707-3p	0	0	0	0	0	0	0	0	0		0	0	0	0	0	0	0	0	0
hsa-miR-4707-5p	0	0	1	0	0	0	0	0	2		0	0	0	0	0	0	0	0	0
hsa-miR-4708-3p	0	0	0	0	0	0	0	0	0		0	0	0	0	0	0	0	0	0
hsa-miR-4708-5p	0	0	0	0	0	0	0	0	0		0	0	0	0	0	0	0	0	0
hsa-miR-4709-3p	0	0	1	0	0	0	0	0	0		0	0	1	0	0	0	2	0	1
hsa-miR-4709-5p	0	0	0	0	0	0	0	0	0		1	0	0	0	0	0	3	0	0
hsa-miR-4710	1	0	0	0	0	0	0	0	0		3	4	2	0	0	0	10	1	0
hsa-miR-4711-3p	0	0	0	0	0	0	0	0	0		0	0	0	0	0	0	0	0	0
hsa-miR-4711-5p	0	0	0	0	0	0	0	0	0		0	0	0	0	0	0	0	0	0
hsa-miR-4712-3p	0	0	0	0	0	0	0	0	0		0	0	0	0	0	0	0	0	0
hsa-miR-4712-5p	0	0	0	0	0	0	0	0	0		0	0	0	0	0	0	1	0	0
hsa-miR-4713-3p	0	0	0	0	0	0	0	0	0		2	0	0	0	0	2	0	0	3
hsa-miR-4713-5p	0	0	0	0	0	0	0	0	0		0	0	0	0	0	0	0	0	0
hsa-miR-4714-3p	4	0	0	0	0	0	0	0	1		2	0	0	0	0	0	4	0	0
hsa-miR-4714-5p	0	0	0	0	0	0	0	0	0		0	0	0	0	0	0	3	0	0
hsa-miR-4715-3p	0	0	0	0	0	0	0	0	0		0	1	0	0	0	1	0	0	0
hsa-miR-4715-5p	0	0	0	0	0	0	0	0	0		0	0	0	0	0	0	0	0	0
hsa-miR-4716-3p	0	0	0	0	0	0	0	0	0		4	2	0	0	0	0	5	0	1
hsa-miR-4716-5p	0	0	0	0	0	1	0	0	0		0	0	2	0	0	0	0	1	1
hsa-miR-4717-3p	0	0	1	0	0	0	0	0	0		0	1	1	0	0	0	0	1	3
hsa-miR-4717-5p	2	0	0	0	0	0	0	0	0		0	0	0	0	0	0	2	0	0
hsa-miR-4718	0	0	0	0	0	0	0	0	0		0	1	0	0	0	2	0	1	1
hsa-miR-4719	0	0	0	0	0	0	0	0	0		0	0	0	0	0	0	0	0	0
hsa-miR-4720-3p	0	0	0	0	0	0	0	0	0		0	0	0	0	0	0	0	0	0
hsa-miR-4720-5p	0	0	0	0	0	0	0	0	0		0	0	0	0	1	0	0	0	0
hsa-miR-4721	0	0	0	0	0	0	0	0	0		1	0	0	0	0	0	0	0	1
hsa-miR-4722-3p	0	0	0	0	0	0	0	0	0		0	0	0	0	0	1	1	0	0
hsa-miR-4722-5p	0	0	2	0	0	0	0	0	0		2	1	1	0	0	0	5	0	0
hsa-miR-4723-3p	0	0	0	0	0	0	0	0	0		0	0	0	0	0	0	0	0	1
hsa-miR-4723-5p	0	0	0	0	0	0	0	0	0		0	0	0	0	0	0	1	0	0
hsa-miR-4724-3p	0	0	0	0	0	0	0	0	0		0	0	0	0	0	0	0	0	0
hsa-miR-4724-5p	0	0	0	0	0	0	0	0	0		0	1	0	0	0	0	2	0	0
hsa-miR-4725-3p	0	0	4	1	0	0	0	0	0		5	4	0	0	0	1	2	1	2
hsa-miR-4725-5p	0	0	0	0	0	0	0	0	0		0	0	0	0	0	0	0	0	0
hsa-miR-4726-3p	0	0	0	0	0	0	0	0	0		0	0	1	0	0	0	0	0	2
hsa-miR-4726-5p	0	0	1	0	0	0	0	0	0		2	1	0	0	0	0	6	0	1
hsa-miR-4727-3p	0	0	0	0	0	0	0	0	0		4	2	2	0	0	0	8	3	0
hsa-miR-4727-5p	0	0	0	0	0	0	0	0	0		0	0	0	0	0	0	1	0	0
hsa-miR-4728-3p	0	0	4	0	0	0	1	0	0		5	4	5	0	0	0	10	4	10
hsa-miR-4728-5p	0	0	0	0	0	0	0	0	0		1	0	5	0	0	0	0	1	0
hsa-miR-4729	0	0	0	0	0	0	0	0	1		0	1	2	0	0	0	0	1	1
hsa-miR-4730	0	0	0	0	0	0	0	0	0		0	0	0	0	0	0	0	0	0
hsa-miR-4731-3p	0	0	1	0	0	0	0	0	0		0	0	0	0	0	0	0	0	0
hsa-miR-4731-5p	0	0	0	0	0	0	0	0	0		0	0	0	0	0	0	0	0	0
hsa-miR-4732-3p	0	0	0	0	0	0	0	0	0		0	0	0	0	0	0	0	0	0
hsa-miR-4732-5p	0	0	1	0	0	0	0	0	0		0	0	0	0	0	0	0	0	0
hsa-miR-4733-3p	0	0	0	0	0	0	0	0	0		0	0	0	0	0	0	0	0	0
hsa-miR-4733-5p	0	0	0	0	0	0	0	0	0		0	0	0	0	0	0	0	0	0
hsa-miR-4734	0	0	0	0	0	0	0	0	0		0	0	0	0	0	1	1	0	0
hsa-miR-4735-3p	0	0	0	0	0	0	0	0	0		0	0	0	0	0	0	0	0	0
hsa-miR-4735-5p	0	0	0	0	0	0	0	0	0		0	0	0	0	0	0	0	0	0
hsa-miR-4736	0	0	0	0	0	0	0	0	0		0	0	0	0	0	0	0	0	0
hsa-miR-4737	0	0	0	0	0	0	0	0	0		0	0	0	0	0	0	0	1	0
hsa-miR-4738-3p	0	0	1	0	0	0	1	0	0		0	0	0	0	0	0	2	0	0
hsa-miR-4738-5p	0	0	0	0	0	0	0	0	0		0	0	0	0	0	0	0	1	0
hsa-miR-4739	1	0	1	1	0	1	0	0	0		2	1	2	0	0	0	5	3	0
hsa-miR-4740-3p	0	0	0	2	0	2	0	0	0		1	0	0	0	0	0	0	0	0
hsa-miR-4740-5p	0	0	0	0	0	0	0	0	0		0	0	0	0	0	0	0	0	0
hsa-miR-4741	0	0	0	0	0	0	0	0	0		0	0	2	0	0	1	3	2	0
hsa-miR-4742-3p	0	0	5	0	0	0	0	0	1		1	1	4	0	0	0	1	0	4
hsa-miR-4742-5p	0	0	2	0	0	0	0	0	0		0	0	0	0	0	0	0	0	0
hsa-miR-4743-3p	0	0	1	0	0	0	1	0	0		0	0	0	0	0	0	3	0	0
hsa-miR-4743-5p	0	0	0	0	0	0	0	0	0		3	3	0	0	0	0	1	0	0
hsa-miR-4744	0	0	0	0	0	0	0	0	0		0	0	0	0	0	0	1	0	0
hsa-miR-4745-3p	0	0	1	0	0	0	0	0	0		0	0	1	0	0	0	3	0	1
hsa-miR-4745-5p	0	0	0	0	0	0	0	0	0		0	0	0	0	0	0	0	0	0
hsa-miR-4746-3p	0	0	0	0	0	0	0	0	0		0	0	0	0	0	0	0	0	1
hsa-miR-4746-5p	0	0	0	0	0	0	0	0	0		0	0	1	0	0	0	1	0	1
hsa-miR-4747-3p	0	0	0	0	0	0	0	0	0		0	0	0	0	0	0	0	0	1
hsa-miR-4747-5p	0	0	0	0	0	0	0	0	0		0	1	0	0	0	0	0	0	0
hsa-miR-4748	0	0	0	0	0	0	0	0	0		0	1	0	0	0	0	0	0	0
hsa-miR-4749-3p	0	0	2	0	0	0	0	0	0		0	0	0	0	0	0	1	0	0
hsa-miR-4749-5p	1	1	27	0	0	0	0	0	5		1	3	7	0	0	0	2	0	2
hsa-miR-4750-3p	0	0	0	0	0	1	0	0	0		0	0	0	0	0	0	1	0	1
hsa-miR-4750-5p	0	0	0	0	0	0	0	0	0		0	0	0	0	0	0	1	3	0
hsa-miR-4751	0	0	0	0	0	0	0	0	0		0	0	0	0	0	0	1	0	0
hsa-miR-4752	0	0	0	0	0	0	0	0	0		0	0	0	0	0	0	0	0	0
hsa-miR-4753-3p	0	0	0	0	0	0	0	0	0		0	0	0	0	0	0	1	0	0
hsa-miR-4753-5p	0	0	0	0	0	0	0	0	0		0	0	1	0	1	0	1	0	0
hsa-miR-4754	0	0	0	0	0	0	0	0	0		0	1	0	0	0	0	1	0	0
hsa-miR-4755-3p	0	0	0	0	0	1	0	0	1		0	0	1	0	0	1	0	0	1
hsa-miR-4755-5p	0	0	0	0	0	0	0	0	0		0	0	0	0	0	0	0	1	0
hsa-miR-4756-3p	0	0	0	0	0	0	0	0	0		2	0	0	0	0	0	0	0	0
hsa-miR-4756-5p	0	0	0	0	0	0	0	0	0		0	0	0	0	0	0	0	0	0
hsa-miR-4757-3p	0	0	0	1	0	0	1	0	0		0	0	0	0	0	0	4	0	0
hsa-miR-4757-5p	0	0	0	0	0	0	0	0	0		0	0	0	0	0	0	0	0	0
hsa-miR-4758-3p	0	0	0	0	0	0	0	0	1		0	1	0	0	0	0	0	0	0
hsa-miR-4758-5p	0	0	0	0	0	0	0	0	0		0	0	0	0	0	0	0	0	2
hsa-miR-4759	0	0	0	0	0	0	0	0	1		0	2	0	0	0	0	0	0	0
hsa-miR-4760-3p	0	0	0	0	0	0	0	0	0		0	0	0	1	0	0	0	0	0
hsa-miR-4760-5p	0	0	0	0	0	0	0	0	0		0	0	0	0	0	0	0	0	0
hsa-miR-4761-3p	0	0	0	0	0	0	0	0	0		0	0	0	0	0	0	0	0	0
hsa-miR-4761-5p	0	0	0	0	0	0	0	0	0		0	0	0	0	0	0	0	0	0
hsa-miR-4762-3p	0	0	0	0	0	0	0	0	0		0	0	0	0	0	0	1	0	0
hsa-miR-4762-5p	2	0	0	0	0	0	0	0	2		0	0	1	0	0	0	1	0	0
hsa-miR-4763-3p	2	0	3	0	0	0	1	0	3		0	2	8	0	0	0	12	1	5
hsa-miR-4763-5p	0	0	0	0	0	0	0	0	0		0	0	2	0	0	0	0	0	0
hsa-miR-4764-3p	0	0	0	0	0	0	0	0	0		0	0	0	0	0	0	0	0	0
hsa-miR-4764-5p	0	0	0	0	0	0	0	0	0		0	0	0	0	0	0	2	0	0
hsa-miR-4765	0	0	0	0	0	0	0	0	0		0	0	0	0	0	0	0	0	0
hsa-miR-4766-3p	0	0	0	0	1	0	0	0	0		1	0	0	0	0	0	0	0	0
hsa-miR-4766-5p	0	0	0	0	0	0	0	0	0		0	0	1	0	0	0	3	0	0
hsa-miR-4767	0	0	0	0	0	0	0	0	1		0	1	2	0	0	0	1	1	1
hsa-miR-4768-3p	0	0	0	0	0	0	0	0	0		0	0	0	0	0	0	0	1	1
hsa-miR-4768-5p	0	0	0	0	0	0	0	0	0		0	0	0	0	0	0	0	0	0
hsa-miR-4769-3p	0	0	0	0	0	0	0	0	0		0	0	0	0	0	0	0	2	0
hsa-miR-4769-5p	0	0	1	0	0	0	0	0	0		0	1	0	0	0	0	0	0	1
hsa-miR-4770	0	0	0	0	0	0	0	0	0		0	0	0	0	0	0	0	0	0
hsa-miR-4771	0	0	0	0	0	0	0	0	0		0	0	0	0	0	1	0	0	1
hsa-miR-4772-3p	0	0	1	0	0	0	0	0	0		0	0	0	0	0	0	0	0	0
hsa-miR-4772-5p	0	0	0	0	0	0	0	0	0		0	0	0	0	0	0	0	0	0
hsa-miR-4773	0	0	0	0	0	0	0	0	0		0	0	0	0	0	0	0	0	0
hsa-miR-4774-3p	0	0	0	0	0	0	0	0	0		0	0	0	0	0	0	1	0	0
hsa-miR-4774-5p	0	0	0	0	0	0	0	0	0		0	0	0	0	0	0	0	0	0
hsa-miR-4775	0	0	1	0	0	0	0	0	0		2	1	0	0	0	0	0	0	2
hsa-miR-4776-3p	0	0	0	0	0	0	0	0	0		0	0	0	0	0	0	0	0	0
hsa-miR-4776-5p	0	0	0	0	0	0	0	0	0		0	1	0	0	0	0	1	0	0
hsa-miR-4777-3p	0	0	0	0	0	0	0	0	0		0	0	1	0	0	0	1	0	0
hsa-miR-4777-5p	0	0	0	0	0	0	0	0	0		0	0	0	0	0	0	0	0	0
hsa-miR-4778-3p	0	0	0	0	0	0	0	0	0		0	0	0	0	0	0	0	0	0
hsa-miR-4778-5p	0	0	1	0	0	0	1	0	0		1	3	3	0	0	0	5	0	1
hsa-miR-4779	0	0	0	0	0	0	0	0	0		0	0	0	0	0	0	0	0	0
hsa-miR-4780	0	0	5	0	0	0	0	0	1		0	0	6	0	0	0	3	0	2
hsa-miR-4781-3p	2	0	1	0	0	0	1	0	0		0	2	0	0	0	0	1	0	0
hsa-miR-4781-5p	0	0	0	0	0	0	0	0	0		0	0	0	0	0	0	1	0	0
hsa-miR-4782-3p	0	0	0	0	0	0	0	0	0		0	0	0	0	0	0	0	0	0
hsa-miR-4782-5p	0	0	0	0	0	0	0	0	0		0	0	0	0	0	0	0	0	0
hsa-miR-4783-3p	0	0	0	0	0	0	0	0	0		0	1	0	0	0	0	1	0	0
hsa-miR-4783-5p	0	0	0	0	0	0	0	0	0		0	0	0	0	0	0	0	0	0
hsa-miR-4784	0	0	0	0	0	0	0	0	0		1	0	1	0	0	0	2	0	0
hsa-miR-4785	0	0	2	0	1	0	0	0	0		0	1	1	0	0	0	1	1	0
hsa-miR-4786-3p	0	0	0	0	0	0	0	0	0		0	0	0	0	0	0	0	0	0
hsa-miR-4786-5p	0	0	0	0	0	0	0	0	0		0	0	0	0	0	0	0	0	0
hsa-miR-4787-3p	0	0	2	0	0	1	0	0	0		2	0	0	0	0	0	0	0	2
hsa-miR-4787-5p	1	0	7	3	0	1	6	3	64		1	19	2	0	0	1	20	24	12
hsa-miR-4788	1	0	1	0	0	0	0	0	0		1	0	0	0	0	0	0	0	0
hsa-miR-4789-3p	0	0	0	0	0	0	0	0	0		1	0	0	0	0	0	2	0	1
hsa-miR-4789-5p	0	0	1	0	0	0	0	0	0		0	0	0	0	0	0	0	1	0
hsa-miR-4790-3p	0	0	0	0	0	0	0	0	0		0	0	0	0	0	0	2	0	0
hsa-miR-4790-5p	0	0	3	0	0	0	0	0	0		0	0	0	0	0	0	1	0	0
hsa-miR-4791	0	0	0	0	0	0	0	0	0		1	0	0	0	0	0	0	1	0
hsa-miR-4793-3p	0	0	0	0	0	0	0	0	0		0	0	0	0	0	0	0	0	0
hsa-miR-4793-5p	0	0	0	0	0	0	0	0	0		0	0	0	0	0	0	0	0	0
hsa-miR-4794	0	0	0	0	0	0	0	0	0		0	1	0	0	0	0	0	0	0
hsa-miR-4795-3p	0	0	0	0	0	0	0	0	0		0	0	0	0	0	0	1	0	0
hsa-miR-4795-5p	0	0	0	0	0	0	0	0	0		0	0	0	0	0	0	0	0	0
hsa-miR-4796-3p	0	0	0	0	0	1	0	0	0		0	1	0	0	0	7	5	1	7
hsa-miR-4796-5p	0	0	1	0	0	1	0	0	0		3	2	0	0	0	0	2	0	0
hsa-miR-4797-3p	0	0	0	0	0	0	0	0	0		1	0	0	0	0	0	0	0	0
hsa-miR-4797-5p	0	0	0	0	0	0	0	0	0		0	0	0	0	0	0	0	0	0
hsa-miR-4798-3p	0	0	0	0	0	0	0	0	0		0	0	0	0	0	0	0	0	0
hsa-miR-4798-5p	0	0	0	0	0	0	0	0	0		0	0	0	0	0	0	0	0	0
hsa-miR-4799-3p	0	0	0	0	0	0	0	0	0		0	0	0	1	0	0	0	0	0
hsa-miR-4799-5p	0	0	0	0	0	0	0	0	1		0	0	0	0	0	0	0	2	0
hsa-miR-4800-3p	6	0	17	0	0	3	29	1	50		3	1	7	0	0	0	27	16	6
hsa-miR-4800-5p	0	0	1	0	0	0	0	0	1		5	2	3	0	0	1	7	3	1
hsa-miR-4801	0	0	0	0	0	0	0	0	0		1	0	1	0	0	0	0	0	2
hsa-miR-4802-3p	0	0	0	0	0	0	0	0	0		0	0	0	0	0	0	5	0	0
hsa-miR-4802-5p	0	1	1	0	0	0	0	0	0		12	3	0	0	0	0	0	1	1
hsa-miR-4803	0	0	0	0	0	0	0	0	0		0	0	0	0	0	1	3	0	5
hsa-miR-4804-3p	0	0	0	0	0	0	0	0	0		0	0	0	0	0	0	0	0	0
hsa-miR-4804-5p	0	0	1	0	0	0	0	0	0		1	1	0	0	0	3	3	0	2
hsa-miR-483-3p	1	0	0	0	0	0	0	0	3		0	0	0	0	0	0	0	0	2
hsa-miR-483-5p	0	0	5	0	0	0	1	0	0		1	1	2	1	0	2	2	1	1
hsa-miR-484	18	0	125	0	0	0	44	0	56		187	358	236	0	1	4	248	93	198
hsa-miR-485-3p	0	0	1	0	0	0	0	0	0		0	1	0	0	0	1	0	0	1
hsa-miR-485-5p	0	0	0	0	0	0	0	0	0		0	0	0	0	0	0	0	2	0
hsa-miR-486-3p	0	0	0	0	0	0	0	0	0		0	0	0	0	0	3	0	1	2
hsa-miR-486-5p	6	1	1	0	1	0	3	1	1		0	2	2	3	4	2	4	1	2
hsa-miR-487a-3p	0	0	1	0	0	0	0	0	0		1	0	0	0	0	0	0	0	0
hsa-miR-487a-5p	0	0	0	0	0	0	0	0	0		0	0	0	0	0	0	0	0	0
hsa-miR-487b-3p	2	0	12	0	0	0	0	0	0		0	7	2	0	0	0	4	0	0
hsa-miR-487b-5p	0	0	0	0	0	0	0	0	0		0	0	0	0	0	0	0	0	1
hsa-miR-488-3p	5	0	5	0	0	0	2	0	2		27	22	5	0	0	0	36	1	5
hsa-miR-488-5p	1	0	0	0	0	0	0	0	0		0	3	0	0	0	0	9	0	0
hsa-miR-489-3p	0	0	0	0	0	0	0	0	0		0	1	0	0	0	0	0	0	0
hsa-miR-489-5p	0	0	0	0	0	0	0	0	0		0	0	0	0	0	0	0	0	0
hsa-miR-490-3p	0	0	0	0	0	0	1	0	0		0	1	0	0	0	0	1	1	0
hsa-miR-490-5p	0	0	0	0	0	0	0	0	0		0	0	0	0	0	0	1	0	0
hsa-miR-491-3p	1	0	1	0	0	0	0	0	0		1	2	0	0	0	0	4	0	0
hsa-miR-491-5p	0	0	8	0	0	0	6	0	4		4	10	4	0	0	0	28	4	5
hsa-miR-492	0	0	0	0	0	0	0	0	0		0	0	2	0	0	0	4	0	0
hsa-miR-493-3p	0	0	0	0	0	0	0	0	0		1	0	0	0	0	0	5	0	0
hsa-miR-493-5p	0	0	0	0	0	0	0	0	0		0	0	0	0	0	0	1	0	0
hsa-miR-494-3p	1	0	1	0	0	0	1	0	0		5	1	0	0	0	0	6	0	0
hsa-miR-494-5p	0	0	0	0	0	0	0	0	0		0	0	0	0	0	0	0	0	0
hsa-miR-495-3p	0	0	0	0	0	0	0	0	0		1	0	0	0	0	0	0	0	0
hsa-miR-495-5p	0	0	1	0	0	0	0	0	0		0	0	0	0	0	0	0	0	0
hsa-miR-496	0	0	0	0	0	0	0	0	0		0	0	0	0	0	0	0	0	0
hsa-miR-497-3p	0	0	0	0	0	0	0	0	0		0	2	0	0	0	0	0	2	0
hsa-miR-497-5p	95	0	135	0	3	0	14	0	4		175	153	23	0	0	1	107	36	31
hsa-miR-498-3p	0	0	0	0	0	0	0	0	0		1	0	0	0	0	0	0	0	0
hsa-miR-498-5p	0	1	12	0	0	1	2	0	3		22	16	6	0	0	0	13	1	3
hsa-miR-4999-3p	0	0	0	0	0	0	0	0	0		0	0	0	0	0	0	0	0	0
hsa-miR-4999-5p	0	0	0	0	0	0	0	0	0		0	1	0	0	0	0	2	0	0
hsa-miR-499a-3p	1	0	1	0	0	0	0	0	0		16	11	2	0	0	0	0	2	3
hsa-miR-499a-5p	47	3	118	4	0	0	13	0	5		975	502	126	9	1	4	751	75	172
hsa-miR-499b-3p	0	0	0	0	0	0	0	0	0		0	0	0	0	0	0	0	0	1
hsa-miR-499b-5p	0	0	0	0	0	0	0	0	0		1	0	0	0	0	0	0	0	0
hsa-miR-5000-3p	0	0	0	0	0	0	0	0	0		0	0	0	0	0	0	0	0	0
hsa-miR-5000-5p	0	0	0	0	0	0	0	0	0		1	0	0	0	0	0	0	0	0
hsa-miR-5001-3p	0	0	9	0	0	0	4	0	1		4	17	5	0	0	0	30	3	5
hsa-miR-5001-5p	0	0	0	0	0	0	0	0	0		0	0	0	1	0	6	2	5	7
hsa-miR-5002-3p	0	0	0	0	0	0	0	0	0		0	0	0	0	0	0	0	0	1
hsa-miR-5002-5p	0	0	0	0	0	0	0	0	0		0	0	1	0	0	0	0	1	2
hsa-miR-5003-3p	0	0	0	0	0	0	0	0	0		0	0	0	0	0	0	0	0	0
hsa-miR-5003-5p	0	0	0	0	0	0	0	0	0		0	0	0	0	0	0	0	0	0
hsa-miR-5004-3p	0	0	0	0	0	0	0	0	0		0	0	0	0	0	0	0	0	0
hsa-miR-5004-5p	0	0	0	0	0	0	0	0	0		0	0	0	0	0	0	0	0	0
hsa-miR-5006-3p	0	0	2	0	0	0	1	0	0		0	2	0	0	0	0	2	1	2
hsa-miR-5006-5p	0	0	0	0	0	0	0	0	0		1	0	0	0	0	1	0	0	1
hsa-miR-5007-3p	0	0	0	0	0	0	0	0	1		0	0	0	0	0	0	0	0	0
hsa-miR-5007-5p	0	0	1	0	0	0	0	0	0		0	0	0	0	0	0	0	0	1
hsa-miR-5008-3p	0	0	0	0	0	0	0	0	0		0	0	0	0	0	0	1	0	0
hsa-miR-5008-5p	0	0	0	0	0	0	0	0	0		0	0	0	0	0	0	0	0	0
hsa-miR-5009-3p	0	0	0	0	0	0	0	0	0		0	0	0	0	0	0	0	0	0
hsa-miR-5009-5p	0	0	1	0	0	0	0	0	0		0	0	2	0	0	0	5	0	2
hsa-miR-500a-3p	0	0	2	0	0	0	1	0	1		5	17	6	0	0	0	21	2	0
hsa-miR-500a-5p	0	1	11	1	0	0	2	0	4		2	6	6	0	0	0	13	5	4
hsa-miR-500b-3p	0	0	0	0	0	0	0	0	0		0	0	0	0	0	0	1	0	0
hsa-miR-500b-5p	0	0	0	0	0	0	0	0	0		0	0	0	0	0	0	0	0	0
hsa-miR-501-3p	5	0	26	0	1	0	5	0	4		47	99	37	0	0	1	190	18	13
hsa-miR-501-5p	0	0	3	0	0	0	0	0	0		0	0	8	0	0	0	4	3	7
hsa-miR-5010-3p	1	0	7	0	0	0	0	0	0		9	2	4	0	0	0	2	2	1
hsa-miR-5010-5p	1	0	1	0	0	0	0	0	0		3	3	0	0	0	0	2	0	2
hsa-miR-5011-3p	1	0	0	1	7	3	0	0	4		0	1	4	6	0	6	9	3	8
hsa-miR-5011-5p	0	0	0	0	0	0	0	0	0		0	0	0	0	0	0	0	0	0
hsa-miR-502-3p	9	0	50	0	0	0	27	0	2		66	120	23	0	0	1	193	36	4
hsa-miR-502-5p	0	0	0	0	0	0	0	0	0		1	1	0	0	0	0	0	0	0
hsa-miR-503-3p	0	0	0	0	0	0	0	0	0		1	0	1	0	0	0	0	0	0
hsa-miR-503-5p	0	0	1	0	0	0	0	0	0		0	0	0	0	0	0	0	0	0
hsa-miR-504-3p	0	0	0	0	0	0	1	0	0		2	1	0	0	0	0	3	0	0
hsa-miR-504-5p	0	0	0	0	0	0	0	0	0		0	3	0	0	0	0	2	2	2
hsa-miR-5047	0	0	0	0	0	0	0	0	0		0	0	0	0	0	0	0	0	0
hsa-miR-505-3p	12	0	36	0	0	0	9	0	2		64	53	4	0	0	0	160	6	5
hsa-miR-505-5p	1	0	4	0	0	0	1	0	0		6	4	4	0	0	0	8	0	3
hsa-miR-506-3p	0	0	1	0	0	0	0	0	0		1	0	1	0	0	0	0	0	0
hsa-miR-506-5p	0	0	0	0	0	0	0	0	0		0	0	0	0	0	0	0	0	1
hsa-miR-507	0	0	0	0	0	0	0	0	0		0	0	0	0	0	0	0	0	0
hsa-miR-508-3p	0	0	0	0	0	0	0	0	1		0	0	0	0	0	0	0	0	0
hsa-miR-508-5p	1	0	0	0	0	0	0	0	0		0	0	0	0	0	1	0	0	0
hsa-miR-5087	0	0	0	0	0	0	0	0	0		0	0	0	0	0	0	0	1	1
hsa-miR-5088-3p	0	0	1	0	0	0	1	0	1		0	5	2	0	0	0	7	10	9
hsa-miR-5088-5p	0	0	0	0	0	0	0	0	0		0	0	0	0	0	0	0	0	2
hsa-miR-5089-3p	0	0	0	0	0	0	0	0	0		0	0	0	0	0	0	0	0	0
hsa-miR-5089-5p	0	0	0	0	0	0	0	0	0		0	0	0	0	0	0	0	0	0
hsa-miR-509-3-5p	0	0	0	0	0	0	0	0	0		0	0	0	0	0	0	0	0	0
hsa-miR-509-3p	0	0	0	0	0	0	0	0	0		0	0	1	0	0	1	0	0	0
hsa-miR-509-5p	0	0	0	0	0	0	0	0	0		1	0	0	0	0	0	0	0	0
hsa-miR-5090	0	0	0	0	0	0	0	0	0		1	1	2	0	0	0	0	0	0
hsa-miR-5091	0	0	0	0	0	0	0	0	0		0	1	0	0	0	0	0	0	0
hsa-miR-5092	0	0	0	0	0	0	0	0	0		0	0	0	0	0	0	0	0	1
hsa-miR-5093	0	0	0	0	0	0	0	0	1		0	1	0	0	0	0	0	0	0
hsa-miR-5094	0	0	0	0	0	0	0	0	0		0	0	0	0	0	0	0	0	0
hsa-miR-510-3p	0	0	1	0	0	0	0	0	0		0	0	0	0	0	0	0	0	0
hsa-miR-510-5p	0	0	0	0	0	0	0	0	0		0	0	0	0	0	0	0	0	0
hsa-miR-5100	8	0	49	0	0	1	8	0	17		42	15	53	0	0	0	110	19	56
hsa-miR-511-3p	2	0	5	0	0	0	0	0	0		74	12	5	0	0	0	7	1	2
hsa-miR-511-5p	159	5	805	3	0	6	43	0	50		366	360	187	8	2	3	560	83	219
hsa-miR-512-3p	1	0	4	0	0	0	2	0	1		3	5	5	0	0	0	9	0	0
hsa-miR-512-5p	0	0	1	0	0	0	1	0	0		2	0	0	0	0	0	3	1	0
hsa-miR-513a-3p	0	0	0	0	0	0	0	0	0		0	0	0	0	0	0	0	0	0
hsa-miR-513a-5p	0	0	0	0	0	0	0	0	0		0	0	0	0	0	0	0	0	0
hsa-miR-513b-3p	0	0	0	0	0	0	0	0	1		0	1	2	0	0	0	0	1	0
hsa-miR-513b-5p	0	0	0	0	1	0	0	0	0		0	0	0	0	0	0	0	0	0
hsa-miR-513c-3p	0	0	0	0	0	0	0	0	0		0	0	0	0	0	0	0	0	0
hsa-miR-513c-5p	0	0	0	0	0	0	0	0	0		0	0	0	0	0	0	1	0	0
hsa-miR-514a-3p	0	0	0	0	0	0	0	0	0		0	0	0	0	0	0	0	0	1
hsa-miR-514a-5p	0	0	0	0	0	0	0	0	0		0	0	0	0	0	0	0	0	0
hsa-miR-514b-3p	0	0	0	0	0	0	0	0	0		0	0	0	0	0	0	0	0	0
hsa-miR-514b-5p	0	0	0	0	0	0	0	0	0		0	0	0	0	0	0	0	0	1
hsa-miR-515-3p	5	0	5	0	0	2	1	0	0		50	2	0	0	0	0	31	1	1
hsa-miR-515-5p	4	0	6	0	0	0	3	0	0		128	61	1	0	0	0	235	12	5
hsa-miR-516a-5p	64	0	24	0	0	0	4	0	0		700	176	23	1	0	0	496	20	4
hsa-miR-516b-3p_hsa-miR-516a-3p	0	0	0	0	0	0	0	0	0		0	0	0	0	0	0	0	0	0
hsa-miR-516b-5p	0	0	15	0	0	0	0	0	0		23	45	13	0	1	0	20	0	1
hsa-miR-517-5p	0	0	0	0	0	0	0	0	0		1	0	0	0	0	0	3	1	0
hsa-miR-517a-3p_hsa-miR-517b-3p	10	0	79	0	0	1	20	0	11		23	84	11	0	0	0	245	19	40
hsa-miR-517c-3p	1	0	4	0	0	0	4	0	0		7	12	0	0	0	0	43	1	0
hsa-miR-5186	0	0	0	0	0	0	0	0	0		0	0	0	0	0	0	0	0	0
hsa-miR-5187-3p	0	0	2	0	0	0	0	0	0		0	2	0	0	0	0	2	0	2
hsa-miR-5187-5p	0	0	0	0	0	0	0	0	0		1	2	14	0	0	1	37	1	0
hsa-miR-5188	0	0	0	0	0	0	0	0	0		0	1	0	0	0	0	2	0	2
hsa-miR-5189-3p	0	0	0	0	0	0	0	0	0		0	0	0	0	0	0	0	0	0
hsa-miR-5189-5p	0	0	0	0	0	0	0	0	0		0	0	0	0	0	0	0	1	0
hsa-miR-518a-3p	1	0	11	0	0	0	2	0	6		1	7	3	0	0	0	4	13	4
hsa-miR-518a-5p_hsa-miR-527	1	0	1	0	0	0	0	0	0		8	0	0	0	0	0	7	0	2
hsa-miR-518b	1	0	39	0	0	0	2	0	24		13	70	30	0	0	0	40	37	100
hsa-miR-518c-3p	3	0	9	0	0	0	3	0	1		18	31	6	0	0	0	34	7	10
hsa-miR-518c-5p	1	0	1	0	0	0	0	0	0		1	2	0	0	0	0	1	1	0
hsa-miR-518d-3p	0	0	3	0	0	0	0	0	0		3	2	0	0	0	0	0	0	0
hsa-miR-518e-3p	1	0	9	0	0	0	1	0	1		4	2	1	0	0	0	5	7	6
hsa-miR-518f-3p	0	0	16	0	0	0	1	0	3		10	13	3	0	0	0	37	13	6
hsa-miR-518f-5p	0	0	0	0	0	0	0	0	0		0	0	0	0	0	0	0	0	0
hsa-miR-5190	0	0	0	0	0	0	0	0	0		0	0	0	0	0	0	0	1	0
hsa-miR-5191	0	0	0	0	0	0	0	0	0		0	0	2	0	0	0	1	2	0
hsa-miR-5192	0	0	0	0	0	0	0	0	0		0	0	0	0	0	0	1	0	0
hsa-miR-5193	0	0	0	0	0	1	1	0	0		1	0	2	0	0	0	7	1	0
hsa-miR-5194	0	0	1	0	0	1	0	0	0		1	1	0	0	0	0	1	0	0
hsa-miR-5195-3p	0	0	0	0	0	0	0	0	0		0	0	0	0	0	0	0	0	0
hsa-miR-5195-5p	0	0	0	0	0	0	0	0	0		0	0	0	0	0	0	0	0	0
hsa-miR-5196-3p	0	0	0	0	0	0	0	0	0		0	0	0	0	0	0	0	0	1
hsa-miR-5196-5p	0	0	0	0	0	0	0	0	0		0	0	0	0	0	0	2	0	2
hsa-miR-5197-3p	0	0	0	0	0	0	0	0	0		0	0	0	0	0	0	0	0	0
hsa-miR-5197-5p	0	0	0	0	0	0	0	0	0		0	0	0	0	0	0	0	0	0
hsa-miR-519a-3p	0	0	4	0	0	0	0	0	0		18	6	1	0	0	0	9	2	0
hsa-miR-519b-3p	0	0	3	0	0	2	0	0	0		7	0	0	0	0	0	1	1	0
hsa-miR-519c-3p	1	0	1	0	0	0	1	0	0		4	2	0	0	0	0	1	1	0
hsa-miR-519c-5p_hsa-miR-519b-5p_hsa-miR-523-5p_hsa-miR-518e-5p_hsa-miR-522-5p_hsa-miR-519a-5p	11	0	33	0	0	0	10	0	1		28	71	7	4	0	1	155	11	12
hsa-miR-519d-3p	2	0	2	0	0	0	2	0	2		7	3	0	0	0	0	31	4	6
hsa-miR-519d-5p	3	0	0	0	0	0	0	0	0		5	6	0	0	0	0	16	3	5
hsa-miR-519e-3p	0	0	0	0	1	0	0	0	1		1	0	0	0	0	0	0	0	0
hsa-miR-519e-5p	3	0	2	0	0	0	0	0	0		3	0	0	0	0	0	2	0	0
hsa-miR-520a-3p	1	0	2	0	0	0	0	0	1		1	8	1	0	0	0	2	1	0
hsa-miR-520a-5p	1	0	0	0	0	0	0	0	0		3	3	0	0	0	0	5	1	1
hsa-miR-520b-3p	0	0	0	0	0	0	0	0	0		0	0	0	0	0	0	0	0	0
hsa-miR-520b-5p_hsa-miR-519a-2-5p	7	0	11	1	0	0	2	0	1		17	31	2	0	0	0	83	4	2
hsa-miR-520c-3p	0	0	0	0	0	0	1	0	0		4	0	0	0	0	0	2	0	0
hsa-miR-520d-3p	0	0	0	0	0	0	0	0	0		0	0	2	0	0	0	1	0	0
hsa-miR-520d-5p	1	0	0	0	0	0	0	0	0		4	4	0	0	0	0	1	0	0
hsa-miR-520e-3p	0	0	0	0	0	0	0	0	0		0	0	0	0	0	0	0	0	0
hsa-miR-520e-5p	0	0	1	0	0	0	0	0	0		0	1	0	0	0	1	2	0	0
hsa-miR-520f-3p	0	0	0	0	0	0	0	0	0		1	0	0	0	0	0	0	0	0
hsa-miR-520f-5p	1	0	1	0	0	0	1	0	0		2	0	0	0	0	0	1	0	0
hsa-miR-520g-3p	0	0	11	0	0	0	0	0	2		0	11	1	0	0	0	8	2	6
hsa-miR-520g-5p	0	0	0	0	0	0	1	0	0		0	4	0	0	0	0	4	0	1
hsa-miR-520h	0	0	0	0	0	0	0	0	0		0	0	0	0	0	0	0	0	0
hsa-miR-521	0	0	3	0	0	0	1	0	0		2	1	0	0	0	0	9	3	0
hsa-miR-522-3p	0	0	1	0	0	0	0	0	0		2	1	0	0	0	0	5	2	0
hsa-miR-523-3p	1	0	4	0	0	0	0	0	1		1	4	2	0	0	0	4	3	0
hsa-miR-524-3p	0	0	2	0	0	0	1	0	0		6	2	0	0	0	0	5	3	2
hsa-miR-524-5p	3	0	2	0	0	0	0	0	0		22	7	1	0	0	0	1	1	2
hsa-miR-525-3p	0	0	1	0	0	0	0	0	0		0	2	0	0	0	0	0	3	2
hsa-miR-525-5p	0	0	0	0	0	0	0	0	0		2	2	0	0	0	0	6	0	0
hsa-miR-526a-3p	0	0	0	0	0	0	0	0	0		0	0	0	0	0	0	0	0	0
hsa-miR-526a-5p_hsa-miR-520c-5p_hsa-miR-518d-5p	0	0	1	0	0	0	0	0	0		0	0	0	0	0	0	0	0	0
hsa-miR-526b-3p	0	0	1	0	0	0	0	0	0		0	0	0	0	0	0	3	2	0
hsa-miR-526b-5p	0	0	4	0	0	0	2	0	0		9	10	1	0	0	0	31	1	0
hsa-miR-532-3p	4	1	30	5	4	0	3	0	22		7	24	11	2	1	0	76	26	48
hsa-miR-532-5p	32	1	85	0	0	0	28	0	2		83	115	25	0	0	0	421	11	10
hsa-miR-539-3p	0	0	0	0	0	0	0	0	0		1	0	0	0	0	0	0	0	0
hsa-miR-539-5p	0	0	0	0	0	0	0	0	0		0	0	0	0	0	0	0	0	0
hsa-miR-541-3p	0	0	0	0	0	0	0	0	0		0	0	0	0	0	0	0	0	2
hsa-miR-541-5p	0	0	0	0	0	0	0	0	0		0	0	0	0	0	0	0	1	0
hsa-miR-542-3p	1	0	0	0	0	0	0	0	0		3	0	1	0	0	3	1	1	2
hsa-miR-542-5p	0	0	0	0	0	0	0	0	0		0	0	0	0	0	0	0	0	0
hsa-miR-543	0	0	0	0	0	0	0	0	0		0	0	1	0	0	0	0	0	0
hsa-miR-544a	0	0	0	0	0	0	0	0	0		0	0	0	0	0	0	0	0	0
hsa-miR-544b	0	0	0	0	0	0	0	0	0		0	0	0	0	0	0	0	0	1
hsa-miR-545-3p	0	0	0	0	0	0	0	0	0		8	0	0	0	0	0	0	1	1
hsa-miR-545-5p	0	0	1	0	0	0	0	0	0		5	0	0	0	0	0	2	1	2
hsa-miR-548a-3p	0	0	0	0	0	0	0	0	0		5	0	1	0	0	0	0	1	0
hsa-miR-548a-5p	0	0	0	0	0	0	0	0	0		2	0	0	0	0	0	0	0	0
hsa-miR-548ab	0	0	0	0	0	0	0	0	0		0	1	0	0	0	0	0	0	0
hsa-miR-548ac	0	0	0	0	0	0	0	0	0		1	1	0	0	0	0	0	0	0
hsa-miR-548ad-3p	0	0	0	0	0	0	0	0	0		0	0	0	0	0	0	0	0	0
hsa-miR-548ad-5p_hsa-miR-548ae-5p	0	0	0	0	0	0	0	0	0		0	0	0	0	0	0	0	0	0
hsa-miR-548ae-3p	0	0	0	0	0	0	0	0	0		0	0	0	0	0	0	1	0	0
hsa-miR-548ag	0	0	0	0	0	0	0	0	0		0	1	1	0	0	0	4	1	0
hsa-miR-548ah-3p	0	0	0	0	0	0	0	0	0		0	0	0	0	0	0	0	0	0
hsa-miR-548ah-5p	0	0	0	0	0	0	1	0	0		1	0	1	0	0	0	2	0	0
hsa-miR-548aj-3p	0	0	0	0	0	0	0	0	0		0	0	0	0	0	0	0	0	0
hsa-miR-548ak	0	0	0	0	0	0	0	0	0		0	1	0	0	0	0	0	0	0
hsa-miR-548al	0	0	0	0	0	0	0	0	0		0	0	0	0	0	0	0	0	0
hsa-miR-548am-3p	0	0	0	0	0	0	0	0	0		1	0	0	0	0	0	0	0	0
hsa-miR-548an	0	0	0	0	0	0	0	0	0		0	2	0	0	0	0	0	0	0
hsa-miR-548ao-3p	0	0	0	0	0	0	0	0	0		0	0	0	0	0	0	0	0	0
hsa-miR-548ao-5p	0	0	0	0	0	0	0	0	0		0	0	0	0	0	0	0	0	0
hsa-miR-548ap-3p	0	0	0	0	0	0	0	0	0		0	0	0	0	0	0	0	0	0
hsa-miR-548ap-5p	0	0	0	0	0	0	0	0	0		0	0	0	0	0	0	0	0	0
hsa-miR-548aq-3p	0	0	0	0	0	0	1	0	0		7	1	0	0	0	0	2	0	0
hsa-miR-548aq-5p	0	0	0	0	0	0	0	0	0		1	0	0	0	0	0	0	0	0
hsa-miR-548ar-3p	0	0	0	0	0	0	0	0	0		0	0	0	0	0	0	0	0	0
hsa-miR-548ar-5p	0	0	1	0	0	0	0	0	0		1	0	0	0	0	0	0	1	1
hsa-miR-548as-3p	0	0	0	0	0	0	0	0	0		0	0	0	0	0	0	0	0	0
hsa-miR-548as-5p	0	0	0	0	0	0	0	0	0		0	0	0	0	0	0	2	2	1
hsa-miR-548at-3p	0	0	0	0	0	0	0	0	0		0	0	0	0	0	0	0	0	0
hsa-miR-548at-5p	0	0	0	0	0	0	0	0	0		0	0	3	0	0	0	0	0	0
hsa-miR-548au-3p	0	0	0	0	0	0	0	0	0		0	0	0	0	0	0	0	0	0
hsa-miR-548au-5p	0	0	0	0	0	0	0	0	0		0	0	0	0	0	0	0	0	0
hsa-miR-548av-3p	0	0	0	0	0	0	0	0	0		0	0	0	0	0	0	0	0	0
hsa-miR-548av-5p	0	0	0	0	0	0	0	0	0		0	0	0	0	0	0	0	0	0
hsa-miR-548aw	2	0	0	0	0	0	0	0	0		27	4	0	0	0	0	6	0	0
hsa-miR-548ax	0	0	0	0	0	0	0	0	0		1	1	0	0	0	0	0	0	0
hsa-miR-548ay-3p	1	0	0	0	0	0	1	0	1		1	3	0	0	0	0	9	0	0
hsa-miR-548ay-5p	0	0	0	0	0	0	0	0	0		0	0	0	0	0	0	0	0	0
hsa-miR-548az-3p	0	0	0	0	0	0	0	0	0		1	1	0	0	0	0	0	0	0
hsa-miR-548az-5p	0	0	0	0	0	0	1	0	0		2	0	0	0	0	0	1	0	1
hsa-miR-548b-3p	1	0	0	0	0	0	1	0	0		3	1	1	0	0	0	8	0	1
hsa-miR-548b-5p	0	0	1	0	0	0	0	0	0		3	1	3	0	0	0	1	0	0
hsa-miR-548ba	0	0	0	0	0	2	0	0	0		0	0	0	0	0	0	0	0	2
hsa-miR-548bb-3p	0	0	0	0	0	0	0	0	0		0	0	0	0	0	0	0	0	0
hsa-miR-548bb-5p	0	0	0	0	0	0	0	0	0		0	0	0	0	0	0	0	0	0
hsa-miR-548bc	0	0	0	0	0	0	0	0	0		0	0	0	0	0	0	2	1	0
hsa-miR-548c-3p	0	0	0	0	0	0	0	0	0		0	0	0	0	0	0	0	0	0
hsa-miR-548c-5p_hsa-miR-548o-5p_hsa-miR-548am-5p	1	0	0	0	0	0	0	0	0		0	1	0	0	0	0	6	0	1
hsa-miR-548d-3p	0	0	0	0	0	0	0	0	0		1	0	0	0	0	0	0	0	0
hsa-miR-548d-5p	0	0	0	0	0	0	0	0	0		3	0	0	0	0	0	1	0	0
hsa-miR-548e-3p	0	0	2	0	0	0	0	0	1		3	3	1	0	0	0	0	1	0
hsa-miR-548e-5p	2	0	4	0	0	0	1	0	0		13	8	0	0	0	0	13	0	2
hsa-miR-548f-3p	0	0	0	0	0	0	0	0	0		0	0	0	0	0	0	0	0	0
hsa-miR-548f-5p	0	0	0	0	0	0	0	0	0		0	0	0	0	0	0	1	0	0
hsa-miR-548g-3p	0	0	0	0	0	0	0	0	0		0	0	0	0	0	0	0	0	0
hsa-miR-548g-5p_hsa-miR-548x-5p_hsa-miR-548aj-5p	0	0	0	0	0	0	0	0	0		1	0	0	0	0	0	0	0	1
hsa-miR-548h-3p_hsa-miR-548z	2	0	1	0	0	0	1	0	0		16	5	2	0	0	0	11	0	1
hsa-miR-548h-5p	0	0	1	0	0	0	0	0	0		2	0	0	0	0	0	1	0	0
hsa-miR-548i	4	0	0	0	0	0	5	0	0		19	20	1	0	0	0	20	1	0
hsa-miR-548j-3p	0	0	0	0	0	0	0	0	0		0	0	0	0	0	0	0	0	0
hsa-miR-548j-5p	0	0	0	0	0	0	0	0	0		0	1	0	0	0	0	1	0	0
hsa-miR-548k	0	0	5	0	0	0	3	0	0		5	3	2	0	0	0	9	0	2
hsa-miR-548l	0	0	1	0	0	0	0	0	0		0	2	0	0	1	0	1	0	0
hsa-miR-548m	0	0	0	0	0	0	0	0	0		0	0	0	0	0	0	0	0	1
hsa-miR-548n	0	0	0	0	0	0	0	0	0		0	0	0	0	0	0	1	0	1
hsa-miR-548o-3p	0	0	0	0	0	0	0	0	0		0	0	0	0	0	0	0	0	0
hsa-miR-548p	0	0	0	0	0	0	0	0	0		0	0	0	0	0	0	0	0	0
hsa-miR-548q	0	0	5	0	0	0	1	0	0		10	1	2	0	0	0	13	0	0
hsa-miR-548s	0	0	0	0	0	0	0	0	0		0	0	0	0	0	0	1	0	0
hsa-miR-548t-3p_hsa-miR-548aa	1	0	1	0	0	0	2	0	0		10	2	0	0	0	0	13	0	1
hsa-miR-548t-5p	0	0	0	0	0	0	0	0	0		1	0	0	0	0	0	0	0	0
hsa-miR-548u	0	0	0	0	0	0	0	0	0		0	0	0	0	0	0	0	0	0
hsa-miR-548v	0	0	0	0	0	1	0	0	0		0	0	0	0	0	0	0	0	0
hsa-miR-548w	0	0	0	0	0	0	0	0	0		1	0	0	0	0	0	0	0	0
hsa-miR-548x-3p	0	0	0	0	0	0	0	0	0		0	0	0	0	0	0	0	0	0
hsa-miR-548y	0	0	0	0	1	0	0	0	0		0	0	1	0	0	0	0	0	0
hsa-miR-549a-3p	0	0	0	1	0	0	0	0	0		0	0	0	0	1	0	0	0	0
hsa-miR-549a-5p	0	0	0	0	0	0	0	0	0		0	0	0	0	0	0	0	0	0
hsa-miR-550a-3-5p	0	0	0	0	0	0	0	0	0		0	0	0	0	0	0	0	0	0
hsa-miR-550a-3p	0	0	2	0	0	0	0	0	0		1	0	0	0	0	0	0	0	1
hsa-miR-550a-5p	1	0	0	0	0	0	0	0	0		0	0	0	0	0	0	0	0	0
hsa-miR-550b-2-5p	0	0	0	0	0	0	0	0	0		0	0	0	0	0	0	0	0	0
hsa-miR-550b-3p	0	0	0	0	0	0	0	0	0		0	0	0	0	0	0	0	0	0
hsa-miR-551a	0	0	0	0	0	0	0	0	0		0	1	0	0	0	0	2	0	0
hsa-miR-551b-3p	0	0	0	0	0	0	0	0	1		0	0	0	0	0	0	0	0	0
hsa-miR-551b-5p	0	0	1	0	0	0	0	0	0		0	0	0	0	0	1	0	0	0
hsa-miR-552-3p	0	0	0	0	0	0	0	0	0		0	0	0	0	0	0	0	1	1
hsa-miR-552-5p	0	0	0	0	0	0	0	0	0		0	0	0	0	0	0	0	0	1
hsa-miR-553	0	0	0	0	0	0	0	0	0		0	0	0	0	0	2	0	0	0
hsa-miR-554	0	0	0	0	0	0	0	0	0		0	0	0	0	0	0	0	0	0
hsa-miR-555	0	0	0	0	0	0	0	0	0		0	0	0	0	0	0	0	0	0
hsa-miR-556-3p	0	0	0	0	0	0	0	0	0		1	1	0	0	0	2	14	0	9
hsa-miR-556-5p	0	0	0	0	0	0	0	0	0		0	0	0	0	0	0	0	0	0
hsa-miR-557	0	0	5	0	0	0	0	0	0		1	1	7	0	0	0	3	1	4
hsa-miR-5571-3p	0	0	0	0	0	0	0	0	0		0	0	0	0	0	0	1	1	0
hsa-miR-5571-5p	0	0	1	0	0	0	0	0	0		0	0	0	0	0	0	0	0	0
hsa-miR-5572	0	0	0	0	0	0	0	0	0		0	0	0	0	0	0	0	0	0
hsa-miR-5579-3p	0	0	0	0	0	0	0	0	0		0	0	0	0	0	0	0	0	0
hsa-miR-5579-5p	0	0	0	0	0	0	0	0	0		0	0	0	0	0	0	0	0	0
hsa-miR-558	0	0	0	0	0	0	0	0	0		0	0	0	0	0	0	0	0	0
hsa-miR-5580-3p	0	0	0	0	0	0	0	0	0		0	0	0	0	0	0	0	0	0
hsa-miR-5580-5p	0	0	0	0	0	0	0	0	1		0	0	0	0	0	0	0	0	0
hsa-miR-5581-3p	1	0	2	0	0	0	0	0	0		0	1	2	0	0	0	3	0	0
hsa-miR-5581-5p	0	0	0	0	0	0	0	0	0		0	0	0	0	0	0	0	0	0
hsa-miR-5582-3p	0	0	0	0	0	0	0	0	0		1	0	0	0	0	0	2	0	0
hsa-miR-5582-5p	0	0	0	0	0	0	0	0	0		0	0	0	0	0	0	0	0	0
hsa-miR-5583-3p	0	0	0	0	0	0	0	0	0		0	0	0	0	0	0	0	0	0
hsa-miR-5583-5p	0	0	0	0	0	0	0	0	0		0	0	1	0	0	0	0	0	0
hsa-miR-5584-3p	0	0	0	0	0	0	0	0	0		0	1	0	0	0	0	0	1	0
hsa-miR-5584-5p	0	0	0	0	0	0	0	0	0		0	0	0	0	0	0	1	2	1
hsa-miR-5585-3p	1	0	2	0	0	0	1	0	1		2	3	0	0	0	0	16	1	2
hsa-miR-5585-5p	0	0	2	0	0	0	1	0	1		0	1	0	0	0	0	1	0	2
hsa-miR-5586-3p	0	0	0	0	0	0	0	0	0		1	0	0	0	0	0	0	0	1
hsa-miR-5586-5p	0	0	0	0	0	0	0	0	0		0	0	0	0	0	0	0	0	0
hsa-miR-5587-3p	0	0	0	0	0	0	0	0	0		0	1	0	0	0	0	0	0	0
hsa-miR-5587-5p	0	0	0	0	0	0	0	0	0		0	0	0	0	0	0	0	1	0
hsa-miR-5588-3p	0	0	1	0	0	0	0	0	0		3	0	0	0	0	0	1	0	1
hsa-miR-5588-5p	0	0	1	0	0	0	0	0	0		2	1	0	0	0	0	4	0	0
hsa-miR-5589-3p	0	0	0	0	0	0	0	0	0		0	0	0	0	0	0	0	0	0
hsa-miR-5589-5p	0	0	0	0	0	0	0	0	0		0	0	0	0	0	0	0	0	0
hsa-miR-559	0	0	0	0	0	0	0	0	0		0	0	0	0	0	0	0	0	0
hsa-miR-5590-3p	0	0	0	0	0	0	0	0	0		0	0	0	0	0	0	0	0	0
hsa-miR-5590-5p	0	0	0	0	0	0	0	0	0		0	0	0	0	0	0	0	0	0
hsa-miR-5591-3p	0	0	0	0	0	0	0	0	0		0	0	0	0	0	0	0	0	0
hsa-miR-5591-5p	0	0	0	0	0	0	0	0	0		0	0	0	0	0	0	0	0	0
hsa-miR-561-3p	0	0	0	0	0	0	1	0	0		1	0	0	0	0	2	2	0	2
hsa-miR-561-5p	2	0	0	0	0	0	0	0	0		13	3	0	0	0	0	10	0	1
hsa-miR-562	0	0	0	0	0	0	0	0	0		0	0	0	0	0	0	1	0	0
hsa-miR-563	0	0	0	0	0	0	0	0	0		0	0	0	0	0	0	0	0	0
hsa-miR-564	0	0	0	0	0	0	0	0	0		0	0	0	0	0	0	0	0	0
hsa-miR-567	0	0	0	0	0	0	0	0	0		0	0	0	0	0	0	0	0	0
hsa-miR-568	0	0	0	0	0	0	0	0	0		0	0	0	0	0	0	0	0	0
hsa-miR-5680	0	0	1	0	0	0	0	0	0		0	0	0	0	0	0	0	1	0
hsa-miR-5681a	0	0	0	0	0	0	0	0	0		0	0	0	0	0	0	0	0	0
hsa-miR-5681b	0	0	0	0	0	0	0	0	0		1	0	0	0	0	0	0	0	0
hsa-miR-5682	0	0	0	0	0	0	0	0	0		0	0	0	0	0	0	0	0	0
hsa-miR-5683	0	0	0	0	0	0	0	0	0		0	0	0	0	0	0	0	0	0
hsa-miR-5684	1	0	1	0	0	0	0	0	0		2	1	3	0	0	0	2	1	0
hsa-miR-5685	0	0	0	0	0	0	0	0	0		0	0	0	0	0	0	1	0	0
hsa-miR-5687	0	0	0	0	0	0	0	0	0		0	0	0	0	0	0	0	0	0
hsa-miR-5688	0	0	0	0	0	0	0	0	0		0	0	0	1	0	0	0	0	0
hsa-miR-5689	0	0	1	0	0	0	0	0	2		0	1	0	0	0	0	0	1	0
hsa-miR-569	0	0	0	0	0	0	0	0	0		0	0	0	0	0	0	0	0	0
hsa-miR-5690	0	0	0	0	0	0	0	0	0		0	0	0	0	0	0	0	0	0
hsa-miR-5691	0	0	0	0	0	0	0	0	0		0	0	0	0	0	0	1	0	0
hsa-miR-5692a	0	0	0	0	0	0	0	0	0		0	0	0	0	0	0	0	0	0
hsa-miR-5692b	0	0	0	0	0	0	0	0	0		0	0	0	0	0	0	0	0	0
hsa-miR-5692c	0	0	0	0	0	0	0	0	0		0	0	0	0	0	0	0	0	0
hsa-miR-5693	0	0	0	0	0	0	0	0	0		0	0	0	0	0	0	0	0	0
hsa-miR-5694	0	0	0	0	0	0	0	0	0		0	1	0	0	0	0	0	0	0
hsa-miR-5695	0	0	0	0	0	0	0	0	0		0	1	1	0	0	0	2	0	0
hsa-miR-5696	0	0	1	0	0	0	0	0	0		0	0	0	0	0	0	1	0	0
hsa-miR-5697	0	0	0	0	0	0	0	0	0		1	0	0	0	0	0	0	0	1
hsa-miR-5698	0	0	0	0	0	0	0	0	0		0	0	1	0	0	0	1	0	0
hsa-miR-5699-3p	1	0	3	0	0	0	2	0	0		8	4	0	0	0	0	21	1	2
hsa-miR-5699-5p	4	0	1	0	0	0	0	0	0		7	2	0	0	0	0	4	0	1
hsa-miR-570-3p	1	0	0	0	0	0	0	0	0		9	1	1	0	0	0	9	0	0
hsa-miR-570-5p_hsa-miR-548ai	0	0	0	0	0	0	0	0	0		0	0	0	0	0	0	0	1	0
hsa-miR-5700	0	0	0	0	0	0	0	0	0		0	0	0	0	0	0	0	0	0
hsa-miR-5701	0	0	0	0	0	0	0	0	0		0	3	0	0	0	0	0	0	0
hsa-miR-5702	0	0	1	0	0	0	0	0	0		0	0	0	0	0	0	2	0	0
hsa-miR-5703	1	0	0	0	0	0	0	0	0		0	0	0	0	0	0	0	0	1
hsa-miR-5704	0	0	0	0	0	0	0	0	0		0	0	0	0	0	0	0	0	0
hsa-miR-5705	0	0	0	0	0	0	0	0	0		0	0	0	0	0	0	0	0	0
hsa-miR-5706	0	0	0	0	0	0	0	1	0		0	0	0	0	0	1	2	0	2
hsa-miR-5707	0	0	0	0	0	0	0	0	0		0	0	0	0	0	1	0	0	2
hsa-miR-5708	0	0	0	0	0	0	0	0	0		0	0	0	0	0	0	0	1	0
hsa-miR-571	0	0	0	0	0	0	0	0	0		0	0	0	0	0	0	0	0	0
hsa-miR-572	0	0	0	0	0	0	0	0	0		0	0	0	0	0	1	0	1	1
hsa-miR-573	0	0	0	0	0	0	0	0	0		0	0	0	0	0	0	0	0	1
hsa-miR-5739	0	0	0	0	0	0	0	0	0		0	0	0	0	0	0	2	0	0
hsa-miR-574-3p	263	9	795	26	7	9	136	0	189		1087	609	267	16	4	1	2698	212	458
hsa-miR-574-5p	85	1	141	1	3	0	33	1	22		174	168	254	3	2	2	1093	55	146
hsa-miR-575	0	0	0	0	0	0	0	0	0		0	0	0	0	0	0	0	0	0
hsa-miR-576-3p	0	0	1	0	0	0	0	0	0		19	6	2	0	0	0	9	0	1
hsa-miR-576-5p	3	0	50	0	0	0	26	0	6		45	127	16	2	1	0	118	23	14
hsa-miR-577	1	0	3	0	0	0	0	0	0		7	1	3	0	0	0	19	0	3
hsa-miR-578	0	0	0	0	0	0	0	0	1		0	0	0	0	0	0	1	2	0
hsa-miR-5787	0	0	10	0	2	0	3	0	13		2	3	1	0	0	0	4	3	6
hsa-miR-579-3p	2	0	1	0	0	0	0	0	0		24	0	1	0	0	0	6	0	1
hsa-miR-579-5p	0	0	2	0	0	0	0	0	0		0	0	1	0	0	0	2	1	0
hsa-miR-580-3p	0	0	1	0	0	0	0	0	0		0	0	0	0	0	1	1	0	2
hsa-miR-580-5p	0	0	0	0	0	3	0	0	0		0	0	0	0	0	0	0	0	0
hsa-miR-581	0	0	0	0	0	1	0	0	0		5	2	0	0	0	0	6	1	0
hsa-miR-582-3p	0	0	3	0	0	0	0	0	0		0	1	1	0	2	0	1	0	0
hsa-miR-582-5p	0	0	0	0	0	0	0	0	0		4	0	0	0	0	0	0	0	0
hsa-miR-583	0	0	0	0	0	0	0	0	0		0	0	0	0	0	0	0	0	2
hsa-miR-584-3p	0	0	0	0	0	0	0	0	0		4	0	0	0	0	0	15	0	1
hsa-miR-584-5p	27	0	84	0	0	0	4	0	10		145	30	48	0	0	0	154	1	24
hsa-miR-585-3p	0	0	0	0	0	0	0	0	1		0	0	0	0	0	0	0	0	0
hsa-miR-585-5p	0	0	0	0	0	0	0	0	0		0	0	0	0	0	0	0	0	0
hsa-miR-586	0	0	0	0	0	0	0	0	0		0	0	0	0	0	0	0	0	0
hsa-miR-587	0	0	1	0	1	0	0	0	0		4	1	0	0	0	0	0	0	0
hsa-miR-588	0	0	0	0	0	0	0	0	0		0	0	0	0	0	0	0	0	0
hsa-miR-589-3p	1	0	7	0	0	0	0	0	1		16	14	1	0	0	0	30	1	2
hsa-miR-589-5p	11	0	51	0	0	0	4	0	3		15	62	9	0	0	0	30	17	11
hsa-miR-590-3p	2	0	18	0	0	0	0	0	0		280	56	18	0	0	0	24	1	10
hsa-miR-590-5p	2	0	0	0	0	0	2	0	0		21	2	1	0	0	0	4	0	1
hsa-miR-591	0	0	0	0	0	0	0	0	0		0	0	0	0	0	0	0	0	0
hsa-miR-592	0	0	0	0	0	0	0	0	0		1	0	0	0	0	0	0	0	0
hsa-miR-593-3p	0	0	0	0	0	0	0	0	0		0	0	0	0	0	0	1	0	0
hsa-miR-593-5p	0	0	0	0	0	0	0	0	0		0	0	0	0	0	0	1	0	0
hsa-miR-595	0	0	0	0	0	0	0	0	0		1	0	1	0	0	0	0	0	0
hsa-miR-596	0	0	0	0	0	0	0	0	0		0	0	0	0	0	0	0	0	0
hsa-miR-597-3p	0	0	1	0	0	0	0	0	0		1	1	0	0	0	0	2	0	0
hsa-miR-597-5p	0	0	0	0	0	0	0	0	0		0	0	0	0	0	0	1	0	0
hsa-miR-598-3p	80	1	53	1	0	1	44	0	3		382	177	36	0	1	0	1249	14	21
hsa-miR-598-5p	0	0	0	0	0	0	0	0	0		0	0	0	0	0	0	0	0	0
hsa-miR-599	0	0	0	0	0	0	0	0	0		0	0	0	0	0	0	0	0	0
hsa-miR-600	0	0	0	0	0	0	0	0	0		0	0	0	0	0	0	1	0	0
hsa-miR-601	0	0	0	0	0	0	0	0	0		0	0	1	0	0	0	0	0	0
hsa-miR-602	0	0	0	0	0	0	0	0	0		0	0	0	0	0	0	0	0	0
hsa-miR-603	0	0	0	0	0	0	0	0	0		0	0	0	0	0	0	0	0	0
hsa-miR-604	0	0	0	0	0	0	0	0	0		0	0	0	0	0	0	0	1	0
hsa-miR-605-3p	0	0	0	0	0	0	0	0	0		0	0	0	0	0	0	3	2	0
hsa-miR-605-5p	0	0	0	0	0	0	0	0	0		0	0	0	0	0	1	0	0	0
hsa-miR-606	1	0	0	0	0	0	0	0	0		0	0	0	0	0	0	1	0	0
hsa-miR-6068	0	0	0	0	0	0	0	0	0		0	0	0	0	0	0	0	0	0
hsa-miR-6069	0	0	0	0	0	0	0	0	0		0	0	0	0	0	0	0	0	0
hsa-miR-607	0	0	0	0	0	0	0	0	0		0	0	0	0	0	1	4	0	21
hsa-miR-6070	0	0	0	0	0	0	0	0	0		0	0	0	0	0	1	0	0	0
hsa-miR-6071	0	0	0	0	0	0	0	0	0		0	0	0	0	0	0	0	0	0
hsa-miR-6072	0	0	1	0	0	0	0	0	0		0	0	1	0	0	0	1	0	0
hsa-miR-6073	2	0	2	0	1	0	0	0	8		1	7	2	0	0	5	64	20	30
hsa-miR-6074	0	0	0	0	0	0	0	0	0		0	0	0	0	0	0	0	0	0
hsa-miR-6075	2	0	6	0	3	0	3	3	6		1	8	2	0	0	0	5	9	1
hsa-miR-6076	0	0	0	0	0	0	0	0	0		1	2	0	0	0	0	2	0	0
hsa-miR-6077	0	0	0	0	0	0	0	0	0		0	0	0	0	0	1	0	0	0
hsa-miR-6078	0	0	0	0	0	0	0	0	0		0	0	0	0	0	0	0	0	0
hsa-miR-6079	0	0	0	0	0	0	0	0	0		0	0	0	0	0	0	0	0	0
hsa-miR-608	0	0	0	0	0	0	0	0	0		0	0	0	0	0	0	0	0	0
hsa-miR-6080	0	0	0	0	0	0	0	0	0		0	0	0	0	0	0	0	0	0
hsa-miR-6081	0	0	0	0	0	0	0	0	0		0	0	0	0	0	0	1	0	0
hsa-miR-6082	0	0	0	0	0	0	0	0	2		0	2	3	0	0	0	0	2	4
hsa-miR-6083	0	0	0	0	0	0	0	0	0		0	0	0	0	0	1	0	0	0
hsa-miR-6084	0	0	0	0	0	0	0	0	0		0	0	0	0	0	0	0	0	0
hsa-miR-6085	1	0	0	0	0	0	0	0	1		0	0	0	0	0	0	1	0	0
hsa-miR-6086	0	0	0	0	0	0	0	0	0		0	0	0	0	0	0	0	0	0
hsa-miR-6088	0	0	0	0	0	0	0	0	0		0	0	0	0	0	0	0	0	2
hsa-miR-6089	4	0	6	0	0	4	6	2	22		2	15	3	0	0	0	9	9	11
hsa-miR-609	0	0	0	0	0	0	0	0	0		0	0	0	0	0	0	0	1	0
hsa-miR-6090	0	0	0	0	0	0	0	0	1		0	1	0	0	0	0	1	2	0
hsa-miR-610	0	0	0	0	0	0	0	0	0		0	0	0	0	0	0	0	0	0
hsa-miR-611	0	0	1	0	0	0	0	0	0		0	0	0	0	0	0	0	0	1
hsa-miR-612	0	0	0	0	0	0	0	0	2		0	1	0	0	0	0	0	1	0
hsa-miR-6124	0	0	3	1	0	0	0	0	1		0	2	2	0	0	1	6	1	3
hsa-miR-6125	0	0	0	0	0	0	0	0	0		0	0	0	0	0	0	2	1	2
hsa-miR-6126	1	0	6	1	0	10	17	0	9		45	49	57	2	0	3	178	82	78
hsa-miR-6127	0	0	0	0	0	0	1	0	0		0	0	0	0	0	0	0	0	2
hsa-miR-6128	0	0	0	0	0	0	0	0	0		0	0	0	0	0	0	0	0	1
hsa-miR-6129	0	0	0	0	0	0	0	0	0		0	0	0	0	0	1	0	0	0
hsa-miR-613	0	0	0	0	0	0	0	0	0		0	0	0	0	0	0	0	0	0
hsa-miR-6130	0	0	0	0	0	0	0	0	0		0	0	1	0	0	1	0	2	1
hsa-miR-6131	8	0	11	0	0	0	11	0	42		5	48	12	1	0	2	58	57	45
hsa-miR-6132	0	0	0	0	0	0	0	0	0		0	0	0	0	0	1	2	0	0
hsa-miR-6133	2	0	1	0	0	0	0	0	0		0	0	0	0	0	1	0	0	2
hsa-miR-6134	0	0	0	0	0	0	0	0	0		0	0	0	0	0	0	2	0	0
hsa-miR-614	0	0	0	0	0	0	0	0	0		0	0	0	0	0	0	0	0	1
hsa-miR-615-3p	2	0	24	0	0	2	1	0	5		9	12	11	0	0	1	10	9	22
hsa-miR-615-5p	0	0	1	0	0	0	0	0	0		0	0	0	0	0	0	0	0	0
hsa-miR-616-3p	1	0	1	0	0	0	0	0	0		0	3	2	0	0	0	4	0	0
hsa-miR-616-5p	0	0	0	0	0	0	0	0	0		2	0	0	0	0	0	1	1	0
hsa-miR-6165	0	0	0	0	0	0	0	0	0		1	1	0	0	0	0	0	0	0
hsa-miR-617	0	0	0	0	0	0	0	0	0		0	0	0	0	0	0	1	0	0
hsa-miR-618	0	0	0	0	0	0	0	0	0		0	1	0	0	0	0	0	0	1
hsa-miR-619-3p	0	0	1	0	0	0	0	0	0		0	0	0	0	0	0	0	0	0
hsa-miR-619-5p	19	0	14	0	0	0	6	1	3		9	6	3	0	0	2	37	5	8
hsa-miR-620	0	0	0	0	0	0	0	0	0		0	0	0	0	0	0	0	0	0
hsa-miR-621	0	0	0	0	0	0	0	0	0		0	0	0	0	0	0	0	0	0
hsa-miR-622	0	0	0	0	0	0	0	0	0		0	0	0	0	0	2	2	0	0
hsa-miR-623	0	0	1	0	0	0	0	0	0		0	0	0	0	0	0	0	2	0
hsa-miR-624-3p	0	0	0	0	0	0	0	0	0		1	0	0	0	0	0	0	0	0
hsa-miR-624-5p	0	0	0	0	0	0	0	0	0		5	1	0	0	0	0	1	0	1
hsa-miR-625-3p	0	0	0	0	0	0	1	0	0		6	11	2	0	0	0	9	0	1
hsa-miR-625-5p	0	1	1	1	1	3	0	1	4		1	3	0	0	1	1	56	0	3
hsa-miR-626	0	0	0	0	0	0	0	0	0		0	0	0	0	0	0	0	0	0
hsa-miR-627-3p	4	0	2	0	0	0	1	0	2		1	3	0	0	0	0	3	0	0
hsa-miR-627-5p	3	0	4	0	0	0	1	0	0		31	12	2	0	0	0	10	3	1
hsa-miR-628-3p	10	0	36	2	0	1	5	0	0		54	30	24	1	0	0	296	5	18
hsa-miR-628-5p	0	0	7	0	0	0	12	0	1		14	17	13	0	0	0	69	3	8
hsa-miR-629-3p	1	0	1	0	0	0	0	0	0		2	1	0	0	0	0	5	0	1
hsa-miR-629-5p	34	1	74	4	0	2	23	1	2		457	262	118	3	0	0	1994	19	11
hsa-miR-630	0	0	0	0	0	0	0	0	0		0	0	0	0	0	0	0	0	0
hsa-miR-631	0	0	0	0	0	0	0	0	0		0	0	2	0	0	0	0	0	1
hsa-miR-632	0	0	0	0	0	0	0	0	0		0	0	0	0	0	0	0	1	0
hsa-miR-633	0	0	0	0	0	0	0	0	0		0	0	0	0	0	0	0	0	0
hsa-miR-634	0	0	0	0	0	0	0	0	0		0	0	0	0	0	0	1	0	0
hsa-miR-635	0	0	0	0	0	0	0	2	0		0	0	0	0	0	0	0	0	0
hsa-miR-636	0	0	1	0	0	0	0	0	0		1	0	2	0	0	0	3	0	1
hsa-miR-637	0	0	0	0	0	0	0	0	0		0	0	0	0	0	0	0	0	0
hsa-miR-638	0	0	0	0	0	1	1	0	0		0	0	0	5	0	1	1	0	0
hsa-miR-639	0	0	0	0	0	0	0	0	1		0	0	0	0	0	0	3	1	1
hsa-miR-640	0	0	0	0	0	1	0	0	0		0	1	0	0	0	0	0	0	2
hsa-miR-641	0	0	4	1	0	0	0	0	0		2	2	1	0	0	1	2	0	6
hsa-miR-642a-3p	0	0	1	0	0	0	1	0	0		1	1	0	0	0	0	0	0	0
hsa-miR-642a-5p	0	0	0	0	0	0	0	0	0		1	0	0	0	0	0	1	1	1
hsa-miR-642b-3p	1	0	0	0	0	0	0	0	0		0	0	0	0	0	0	1	0	0
hsa-miR-642b-5p	0	0	0	0	0	0	0	0	0		0	0	0	0	0	0	0	0	0
hsa-miR-643	0	0	4	0	0	0	0	0	0		10	2	0	0	0	0	4	0	2
hsa-miR-644a	0	0	0	0	0	0	0	0	0		0	0	0	0	0	0	0	0	0
hsa-miR-645	0	0	0	0	0	0	0	0	0		0	0	0	0	0	0	0	0	0
hsa-miR-646	0	0	1	0	0	0	0	0	0		0	0	1	0	0	1	0	0	0
hsa-miR-647	0	0	0	0	0	0	0	0	0		0	0	0	0	0	0	0	0	0
hsa-miR-648	0	0	0	0	0	0	0	0	0		0	0	0	0	0	0	0	0	0
hsa-miR-649	0	0	0	0	0	0	0	0	0		0	0	1	0	0	0	0	1	0
hsa-miR-6499-3p	0	0	0	0	0	0	0	0	0		1	0	0	0	0	1	0	0	0
hsa-miR-6499-5p	0	0	1	0	0	0	1	0	0		0	3	1	0	0	0	1	1	1
hsa-miR-650	0	0	0	0	0	0	0	0	0		0	0	0	0	0	0	0	0	0
hsa-miR-6500-3p	0	0	0	0	0	0	0	0	0		0	0	0	0	0	0	0	0	1
hsa-miR-6500-5p	0	0	0	0	1	0	0	0	0		0	1	1	0	0	0	1	0	1
hsa-miR-6501-3p	0	0	0	0	0	0	0	0	0		0	0	0	0	0	0	0	0	1
hsa-miR-6501-5p	0	0	0	0	0	0	0	0	1		0	3	0	0	0	0	0	1	0
hsa-miR-6502-3p	0	0	0	0	0	0	0	0	0		0	0	0	0	0	0	0	0	0
hsa-miR-6502-5p	0	0	0	0	0	0	0	0	0		0	1	0	0	0	1	0	0	1
[truncated: 633 more rows]
