# Supplementary material for: Impact of processing method on donated human breast milk microRNA content
Source: PLoS One. 2020 Jul 15;15(7):e0236126. doi: 10.1371/journal.pone.0236126 (PMC7363072; doi:10.1371/journal.pone.0236126)
Supplement: S3 Table — (XLSX) [file pone.0236126.s004.xlsx]

## Sheet: whole_material
id	baseMean	log2FoldChange	lfcSE	stat	pvalue	padj
hsa-miR-148b-3p	1648.15	-4.0457	0.921701	-4.38938	1.13673e-05	0.00165395
hsa-miR-6836-3p	483.217	4.4895	1.00288	4.47659	7.5845e-06	0.00165395
hsa-miR-3960	727.953	3.63246	0.952856	3.81219	0.000137742	0.00801657
hsa-miR-10400-5p	254.208	3.58859	0.940908	3.81396	0.000136757	0.00801657
hsa-miR-940	227.182	3.53625	0.925522	3.82081	0.000133013	0.00801657
hsa-miR-29c-3p	15295.9	-3.68684	1.02425	-3.59957	0.000318746	0.0103061
hsa-let-7b-3p	72.2007	-3.53873	0.975617	-3.62717	0.000286539	0.0103061
hsa-miR-6821-5p	65.6138	3.8514	1.0658	3.61362	0.000301946	0.0103061
hsa-miR-132-3p	62.6587	3.73952	1.01517	3.68363	0.000229939	0.0103061
hsa-miR-101-3p	656.178	-3.66186	1.03952	-3.52263	0.000427281	0.0124339
hsa-miR-3168	1435.85	3.4234	0.986966	3.4686	0.000523168	0.0128567
hsa-miR-4787-5p	30.9392	4.07378	1.17568	3.46503	0.000530174	0.0128567
hsa-miR-29a-3p	12067.6	-3.30556	0.968657	-3.41252	0.000643653	0.0144079
hsa-miR-1908-3p	18.8715	3.99981	1.17916	3.39208	0.000693633	0.0144177
hsa-miR-6869-5p	76.8601	3.36841	1.01483	3.31917	0.00090284	0.0175151
hsa-miR-6729-3p	9.55197	4.40151	1.34085	3.28262	0.00102849	0.0187056
hsa-miR-152-3p	324.58	-3.03487	0.935549	-3.24395	0.00117886	0.019165
hsa-miR-3196	122.648	3.21538	0.998876	3.219	0.00128639	0.019165
hsa-miR-3178	39.3324	3.26469	1.00973	3.23324	0.00122394	0.019165
hsa-miR-8069	16.7853	3.76975	1.17357	3.21221	0.00131718	0.019165
hsa-miR-4492	35.8456	3.1113	1.02688	3.02985	0.00244676	0.0339051
hsa-miR-3621	75.8585	3.02823	1.00555	3.01151	0.00259949	0.0343841
hsa-miR-4508	29.415	3.02969	1.0373	2.92074	0.00349205	0.044182
hsa-miR-15b-5p	158.729	-2.54964	0.890866	-2.86198	0.00420998	0.0510461
hsa-miR-4488	732.057	2.81672	1.00134	2.81297	0.00490866	0.0516112
hsa-miR-6751-3p	37.4171	2.97599	1.0571	2.81524	0.00487414	0.0516112
hsa-miR-4800-3p	34.5246	2.86263	1.01069	2.83237	0.00462045	0.0516112
hsa-miR-4687-5p	5.35475	4.132	1.47087	2.80923	0.00496602	0.0516112
hsa-miR-374a-5p	77.5255	-2.72869	0.991579	-2.75186	0.0059258	0.0594624
hsa-miR-4516	987.433	2.70181	0.986751	2.73809	0.0061798	0.059944
hsa-miR-199a-3p_hsa-miR-199b-3p	129.984	-2.49642	0.947692	-2.63421	0.00843329	0.0791641
hsa-miR-378a-3p	334.821	-2.26244	0.862878	-2.62196	0.00874248	0.0795019
hsa-miR-4448	37.0532	3.18314	1.22836	2.59138	0.00955911	0.084294
hsa-miR-516a-5p	23.3607	-3.16504	1.23797	-2.55663	0.0105691	0.0904593
hsa-miR-7704	155.694	2.29925	0.909223	2.52881	0.0114451	0.0951576
hsa-miR-1307-3p	154.298	2.51577	1.01742	2.47269	0.01341	0.107354
hsa-miR-6724-5p	31.9167	2.61505	1.06442	2.45678	0.0140187	0.107354
hsa-miR-6789-5p	5.19647	3.50873	1.42613	2.46031	0.0138816	0.107354
hsa-miR-32-5p	17.2838	-2.82011	1.17613	-2.3978	0.0164941	0.123071
hsa-miR-148a-3p	22114.2	-2.43143	1.04357	-2.32992	0.0198106	0.137874
hsa-let-7i-5p	1194.24	-2.41785	1.03552	-2.3349	0.0195487	0.137874
hsa-miR-497-5p	47.1411	-2.35686	1.01229	-2.32824	0.0198993	0.137874
hsa-miR-6126	10.1943	2.79846	1.21433	2.30453	0.0211929	0.143422
hsa-miR-141-3p	9633.36	-2.26053	1.01588	-2.2252	0.0260675	0.172401
hsa-miR-140-3p	221.849	-2.07567	0.940229	-2.20762	0.0272709	0.173229
hsa-miR-7977	39.5874	2.35539	1.06771	2.20601	0.0273832	0.173229
hsa-miR-4497	14.1495	2.7036	1.24198	2.17684	0.0294923	0.182601
hsa-let-7f-5p	1414.75	-1.83435	0.850712	-2.15625	0.0310644	0.187106
hsa-miR-96-5p	229.809	-2.02432	0.941269	-2.15063	0.0315058	0.187106
hsa-miR-1281	5.90987	2.8732	1.35315	2.12334	0.0337254	0.196282
hsa-miR-6131	25.3934	2.31326	1.10126	2.10055	0.0356802	0.199672
hsa-miR-718	9.60558	2.72209	1.29106	2.10841	0.0349952	0.199672
hsa-miR-143-3p	65.6868	-1.92661	0.968897	-1.98846	0.0467613	0.256746
hsa-miR-30a-3p	213.429	-2.03852	1.02931	-1.98047	0.0476511	0.256787
hsa-miR-26a-2-3p	7.31236	-2.73719	1.39354	-1.9642	0.0495074	0.261939
hsa-miR-6089	13.337	2.26971	1.18848	1.90976	0.0561643	0.291854
hsa-miR-29b-3p	560.338	-1.68266	0.893381	-1.88347	0.0596369	0.304462
hsa-miR-324-5p	43.3337	1.78883	0.956427	1.87032	0.061439	0.308254
hsa-let-7c-5p	854.657	-1.53907	0.839351	-1.83364	0.0667078	0.318731
hsa-miR-4443	98.1277	-1.655	0.901066	-1.83672	0.0662517	0.318731
hsa-miR-98-5p	29.1951	-1.9327	1.05443	-1.83293	0.066813	0.318731
hsa-miR-218-5p	7.85203	-2.44642	1.34882	-1.81376	0.0697153	0.327212
hsa-miR-511-5p	151.564	-1.54706	0.881952	-1.75413	0.0794084	0.366791
hsa-miR-197-3p	67.8068	1.57113	0.912966	1.72091	0.0852675	0.3877
hsa-miR-26a-5p	2331.93	-1.5292	0.900072	-1.69897	0.0893249	0.399901
hsa-miR-223-3p	59.0687	-1.67339	0.998101	-1.67658	0.0936256	0.411665
hsa-miR-499a-5p	30.7811	-1.68868	1.01077	-1.6707	0.0947819	0.411665
hsa-miR-125a-5p	3034.06	1.49996	0.943929	1.58906	0.112047	0.428833
hsa-miR-146a-5p	258.418	-1.66114	1.05379	-1.57635	0.114945	0.428833
hsa-miR-29c-5p	241.69	1.45147	0.910933	1.59339	0.111074	0.428833
hsa-miR-335-3p	162.221	1.53987	0.947544	1.62511	0.104138	0.428833
hsa-miR-128-3p	57.544	-1.49877	0.931739	-1.60857	0.107711	0.428833
hsa-miR-3182	21.8471	1.73582	1.09372	1.58707	0.112497	0.428833
hsa-miR-340-5p	21.4065	-1.83775	1.12947	-1.6271	0.103717	0.428833
hsa-miR-1468-5p	6.73243	-2.21587	1.37772	-1.60837	0.107755	0.428833
hsa-miR-451a	5.48223	-2.28556	1.4445	-1.58226	0.113591	0.428833
hsa-miR-219a-5p	5.06073	-2.37838	1.44775	-1.64281	0.100423	0.428833
hsa-miR-33a-5p	5.04783	-2.34373	1.45602	-1.60968	0.107468	0.428833
hsa-miR-5787	7.4917	2.10456	1.34639	1.56312	0.118024	0.434747
hsa-miR-1260b	6.08873	2.08957	1.35836	1.53831	0.123973	0.450951
hsa-let-7i-3p	35.7767	-1.49572	0.98903	-1.51231	0.130455	0.468671
hsa-miR-429	746.968	-1.47254	0.988406	-1.48982	0.136273	0.480338
hsa-miR-200a-5p	44.3778	-1.40816	0.946952	-1.48704	0.137004	0.480338
hsa-miR-885-5p	716.697	1.25412	0.868999	1.44318	0.148971	0.515787
hsa-miR-4286	19.4357	1.75083	1.21822	1.43721	0.15066	0.515787
hsa-let-7a-3p	24.8185	-1.5271	1.08533	-1.40704	0.159416	0.53942
hsa-miR-222-3p	37.9383	1.4648	1.06432	1.37627	0.168737	0.562579
hsa-miR-3135b	7.85718	1.85747	1.35404	1.3718	0.170127	0.562579
hsa-let-7b-5p	10800.1	-1.12078	0.833912	-1.344	0.178947	0.56487
hsa-miR-200a-3p	10674.4	-1.29026	0.966618	-1.33482	0.181935	0.56487
hsa-miR-92a-3p	2033.57	1.22111	0.909275	1.34295	0.179288	0.56487
hsa-miR-99a-5p	1337.71	1.22182	0.915193	1.33505	0.181861	0.56487
hsa-miR-196a-5p	224.54	-1.19104	0.893369	-1.3332	0.182466	0.56487
hsa-miR-3615	223.586	1.33701	0.989348	1.35141	0.176565	0.56487
hsa-miR-15a-5p	132.09	-1.35033	1.02308	-1.31987	0.18688	0.565134
hsa-miR-100-5p	61.792	1.2871	0.982793	1.30963	0.19032	0.565134
hsa-miR-210-3p	49.2972	-1.2502	0.948463	-1.31813	0.187459	0.565134
hsa-miR-628-5p	4.84705	1.87467	1.42709	1.31363	0.188972	0.565134
hsa-miR-99b-5p	897.704	1.16918	0.904285	1.29293	0.196034	0.570459
hsa-miR-378c	4.89786	-1.82829	1.41001	-1.29665	0.194752	0.570459
hsa-miR-187-3p	574.928	-1.10738	0.874995	-1.26558	0.205664	0.580778
hsa-miR-205-5p	519.742	-1.11318	0.886629	-1.25552	0.20929	0.580778
hsa-miR-26b-5p	434.832	-1.1387	0.914289	-1.24545	0.212966	0.580778
hsa-miR-181a-2-3p	133.587	1.10131	0.872418	1.26236	0.206819	0.580778
hsa-miR-30e-3p	87.22	-1.17528	0.944868	-1.24386	0.213551	0.580778
hsa-miR-196b-5p	28.1419	-1.29039	1.03675	-1.24465	0.21326	0.580778
hsa-miR-33b-5p	5.33671	-1.76729	1.40517	-1.25771	0.208498	0.580778
hsa-miR-6765-3p	68.6589	1.3318	1.08824	1.22382	0.221022	0.595531
hsa-miR-186-5p	858.409	1.05265	0.866733	1.2145	0.224557	0.599505
hsa-miR-125b-5p	1513.22	1.16316	0.973298	1.19507	0.23206	0.602942
hsa-miR-484	54.5638	1.1372	0.944418	1.20413	0.228538	0.602942
hsa-miR-18a-3p	6.63797	1.56081	1.30091	1.19979	0.230223	0.602942
hsa-miR-193b-3p	214.341	1.11514	0.941565	1.18435	0.236274	0.607111
hsa-miR-12136	18.0742	1.27068	1.07648	1.18041	0.237837	0.607111
hsa-miR-19b-3p	174.644	-1.3426	1.15588	-1.16154	0.245424	0.612487
hsa-miR-584-5p	21.0343	-1.24578	1.07442	-1.15949	0.246258	0.612487
hsa-miR-15b-3p	9.77189	-1.50708	1.29422	-1.16447	0.244235	0.612487
hsa-let-7a-5p	6262.9	-1.00281	0.882808	-1.13594	0.255983	0.616985
hsa-miR-150-5p	12.5885	1.37975	1.22151	1.12955	0.258667	0.616985
hsa-miR-17-5p	10.4698	-1.39045	1.22038	-1.13936	0.254554	0.616985
hsa-miR-3907	5.23198	1.5691	1.38012	1.13693	0.255569	0.616985
hsa-miR-491-5p	4.3303	1.6056	1.42021	1.13054	0.25825	0.616985
hsa-miR-324-3p	48.5787	1.18519	1.0721	1.10549	0.268948	0.636292
hsa-miR-20a-5p	67.8448	1.171	1.06632	1.09817	0.272132	0.638631
hsa-miR-30a-5p	3317.44	-1.05569	0.99366	-1.06242	0.288044	0.651067
hsa-miR-2110	31.3073	1.14974	1.08348	1.06116	0.288617	0.651067
hsa-miR-589-5p	10.2275	-1.2755	1.18528	-1.07612	0.281875	0.651067
hsa-miR-628-3p	7.68667	-1.41401	1.31832	-1.07258	0.283457	0.651067
hsa-miR-452-3p	7.03141	-1.47948	1.3861	-1.06737	0.285806	0.651067
hsa-miR-181a-5p	1006.05	0.933199	0.888168	1.0507	0.293396	0.656755
hsa-miR-199b-5p	41.6457	-0.989711	0.950912	-1.0408	0.297968	0.656884
hsa-miR-187-5p	8.76202	1.30457	1.24766	1.04561	0.295743	0.656884
hsa-miR-200b-3p	4186.19	-0.855698	0.843403	-1.01458	0.310307	0.65906
hsa-let-7g-5p	1427.2	-0.97781	0.981917	-0.995818	0.319339	0.65906
hsa-miR-99a-3p	51.5144	0.969955	0.942314	1.02933	0.303323	0.65906
hsa-miR-130b-3p	40.4699	-1.17616	1.17335	-1.00239	0.316155	0.65906
hsa-miR-195-5p	35.5491	-1.12088	1.11382	-1.00634	0.31425	0.65906
hsa-miR-518b	14.6947	1.26849	1.25546	1.01037	0.312316	0.65906
hsa-miR-532-3p	14.3418	1.20756	1.19	1.01475	0.310225	0.65906
hsa-miR-21-3p	8.81056	-1.24861	1.25128	-0.997865	0.318345	0.65906
hsa-miR-10a-3p	6.4974	-1.39656	1.37448	-1.01607	0.309597	0.65906
hsa-miR-185-5p	34.4161	1.02474	1.05349	0.972707	0.330699	0.675017
hsa-miR-190b-5p	13.8672	-1.20301	1.23935	-0.970676	0.33171	0.675017
hsa-miR-652-3p	62.3743	0.944069	0.989684	0.953909	0.34013	0.676252
hsa-miR-93-3p	8.82906	1.19879	1.24634	0.961848	0.336126	0.676252
hsa-miR-194-5p	4.97153	-1.30398	1.37118	-0.950985	0.341612	0.676252
hsa-miR-10527-5p	4.45336	1.38042	1.4378	0.960094	0.337008	0.676252
hsa-miR-30d-5p	19696.4	0.84763	0.90853	0.932969	0.350836	0.68519
hsa-miR-27a-3p	555.693	-1.03489	1.10572	-0.935946	0.349301	0.68519
hsa-miR-6075	4.71592	1.23572	1.35977	0.908771	0.363471	0.705134
hsa-miR-10a-5p	202.948	0.771819	0.870868	0.886264	0.375475	0.723598
hsa-miR-1287-5p	59.1086	-0.903484	1.02549	-0.881031	0.378301	0.724248
hsa-miR-574-5p	58.473	-0.81675	0.94366	-0.865513	0.386757	0.726105
hsa-miR-874-3p	20.419	0.896959	1.03594	0.865841	0.386577	0.726105
hsa-miR-122-5p	10.6503	-1.20684	1.38271	-0.872813	0.382765	0.726105
hsa-miR-135a-5p	16.699	-1.02498	1.19614	-0.856902	0.391499	0.730052
hsa-miR-30c-2-3p	5.95804	-1.13612	1.33252	-0.852608	0.393877	0.730052
hsa-miR-660-5p	57.6269	-0.920825	1.08677	-0.847303	0.396826	0.730863
hsa-miR-30e-5p	1306.11	-0.871523	1.03696	-0.840461	0.40065	0.733265
hsa-miR-664a-3p	25.6186	-0.831104	1.01707	-0.817157	0.413839	0.747994
hsa-miR-9983-3p	5.47251	-1.14467	1.39907	-0.818164	0.413264	0.747994
hsa-miR-345-5p	754.952	0.676999	0.862233	0.78517	0.432354	0.749087
hsa-miR-151a-3p	366.518	-0.665349	0.851374	-0.7815	0.434508	0.749087
hsa-miR-27b-3p	306.573	-0.85817	1.1161	-0.768902	0.441952	0.749087
hsa-miR-146b-3p	141.365	0.718862	0.892983	0.805011	0.420813	0.749087
hsa-miR-421	64.2813	0.872498	1.11755	0.780721	0.434967	0.749087
hsa-miR-629-5p	24.9715	-0.848579	1.09971	-0.771639	0.440328	0.749087
hsa-miR-576-5p	15.98	0.908793	1.14373	0.794584	0.426855	0.749087
hsa-miR-19a-3p	14.9065	-0.995665	1.2591	-0.790779	0.429073	0.749087
hsa-miR-9899	12.63	0.876037	1.14312	0.766356	0.443464	0.749087
hsa-miR-10394-3p	10.1602	1.03668	1.35829	0.763218	0.445333	0.749087
hsa-miR-1301-3p	4.92079	1.02761	1.34102	0.766288	0.443505	0.749087
hsa-miR-6873-3p	4.62355	1.14332	1.45149	0.787686	0.43088	0.749087
hsa-miR-425-5p	263.814	0.71537	0.962622	0.743147	0.457393	0.756257
hsa-miR-181a-3p	36.538	0.759068	1.01626	0.746925	0.455109	0.756257
hsa-miR-7706	7.57916	0.932659	1.24969	0.746311	0.45548	0.756257
hsa-let-7e-5p	326.898	-0.631425	0.859567	-0.734585	0.462592	0.760533
hsa-miR-21-5p	1015.48	-0.697077	0.974421	-0.715376	0.474377	0.761103
hsa-miR-93-5p	653.886	0.646509	0.907019	0.712784	0.475979	0.761103
hsa-miR-22-5p	122.06	-0.758445	1.04627	-0.724906	0.46851	0.761103
hsa-miR-744-5p	35.7885	0.723683	1.02142	0.708504	0.478632	0.761103
hsa-miR-619-5p	10.3544	-0.880791	1.21925	-0.722407	0.470044	0.761103
hsa-miR-190a-5p	8.88733	-0.875955	1.23423	-0.709716	0.47788	0.761103
hsa-miR-518a-3p	4.49106	0.968804	1.3856	0.699193	0.484431	0.766139
hsa-miR-598-3p	44.8643	-0.775223	1.11667	-0.694226	0.48754	0.766888
hsa-miR-182-3p	5.17859	-0.92615	1.34574	-0.68821	0.491321	0.768679
hsa-miR-452-5p	7.75755	-0.896496	1.36569	-0.65644	0.511541	0.796035
hsa-miR-361-5p	235.193	0.564348	0.875106	0.644892	0.518997	0.799091
hsa-miR-942-5p	5.00494	0.862556	1.33679	0.645245	0.518769	0.799091
hsa-miR-92b-3p	57.8237	0.608326	0.974187	0.624445	0.532335	0.80893
hsa-miR-877-5p	14.3145	-0.685637	1.10173	-0.622327	0.533727	0.80893
hsa-miR-200c-5p	11.464	-0.734523	1.17119	-0.627161	0.530553	0.80893
hsa-miR-423-3p	397.563	0.604063	0.984959	0.613288	0.539686	0.809529
hsa-miR-106b-5p	6.88914	0.817876	1.32555	0.617006	0.53723	0.809529
hsa-miR-155-5p	9.77536	-0.781665	1.28534	-0.608137	0.543097	0.810468
hsa-miR-532-5p	26.8405	-0.655122	1.0985	-0.596376	0.550924	0.817953
hsa-miR-339-5p	447.528	0.523083	0.888776	0.588544	0.556168	0.821547
hsa-miR-224-5p	562.031	-0.592801	1.01771	-0.582487	0.560238	0.823381
hsa-miR-24-3p	799.774	0.565882	1.05342	0.537184	0.59114	0.827165
hsa-miR-1307-5p	149.867	-0.513193	0.905353	-0.566843	0.570821	0.827165
hsa-miR-671-5p	92.947	0.50276	0.896384	0.560876	0.574882	0.827165
hsa-miR-885-3p	37.8592	0.550904	1.02516	0.537384	0.591002	0.827165
hsa-miR-1843	27.3149	-0.547619	1.01543	-0.539297	0.589682	0.827165
hsa-miR-125a-3p	20.6659	-0.584105	1.08763	-0.537043	0.591238	0.827165
hsa-miR-6872-3p	10.9886	0.673588	1.20974	0.556802	0.577663	0.827165
hsa-miR-505-3p	10.4728	-0.663144	1.18809	-0.55816	0.576735	0.827165
hsa-miR-3065-5p	9.91328	-0.692497	1.21402	-0.570416	0.568396	0.827165
hsa-let-7f-2-3p	5.16336	-0.757061	1.40478	-0.538917	0.589944	0.827165
hsa-miR-146b-5p	2391.2	0.510581	0.968575	0.527147	0.598092	0.830469
hsa-miR-183-5p	1548.78	-0.47334	0.919345	-0.514867	0.606646	0.830469
hsa-miR-103a-3p	405.998	-0.450286	0.884576	-0.509042	0.610723	0.830469
hsa-miR-221-3p	405.065	-0.522694	1.02325	-0.510816	0.60948	0.830469
hsa-miR-361-3p	371.961	-0.458272	0.888447	-0.515812	0.605986	0.830469
hsa-let-7d-3p	189.162	-0.518456	1.00309	-0.516861	0.605253	0.830469
hsa-miR-148a-5p	88.1376	0.465662	0.946261	0.492107	0.622644	0.838993
hsa-miR-328-3p	17.1999	0.535933	1.08942	0.491945	0.622758	0.838993
hsa-miR-25-3p	1410.68	-0.428297	0.882119	-0.485532	0.627299	0.841217
hsa-miR-203a-3p	50.0002	-0.424061	0.946294	-0.448128	0.654061	0.845075
hsa-miR-151a-5p	44.2494	-0.460707	0.980747	-0.469751	0.638533	0.845075
hsa-miR-5100	16.5535	0.506406	1.09858	0.460965	0.644824	0.845075
hsa-miR-193b-5p	13.0674	-0.512543	1.15176	-0.44501	0.656312	0.845075
hsa-miR-519c-5p_hsa-miR-519b-5p_hsa-miR-523-5p_hsa-miR-518e-5p_hsa-miR-522-5p_hsa-miR-519a-5p	9.79301	-0.581846	1.22661	-0.474353	0.635248	0.845075
hsa-miR-766-3p	6.92472	-0.57937	1.25945	-0.460018	0.645503	0.845075
hsa-miR-365b-5p	6.30091	0.592632	1.30255	0.45498	0.649124	0.845075
hsa-miR-320c	5.90797	-0.621883	1.34912	-0.460954	0.644831	0.845075
hsa-miR-665	4.36582	0.615926	1.37677	0.447372	0.654607	0.845075
hsa-miR-181b-5p	402.303	0.391967	0.892391	0.439233	0.660493	0.846711
hsa-miR-365a-3p_hsa-miR-365b-3p	1162.64	-0.366811	0.845358	-0.433912	0.664353	0.847924
hsa-miR-769-5p	23.4289	0.438258	1.03526	0.423332	0.672053	0.854006
hsa-miR-7-1-3p	4.5173	-0.591375	1.42777	-0.414194	0.678732	0.858744
hsa-miR-34a-5p	56.9159	-0.379796	0.945148	-0.401837	0.687804	0.866454
hsa-miR-7847-3p	8.15155	0.471845	1.21455	0.388495	0.697649	0.875069
hsa-miR-425-3p	79.2059	-0.332284	0.898026	-0.370016	0.71137	0.877941
hsa-miR-141-5p	42.4868	-0.372805	1.00987	-0.369162	0.712007	0.877941
hsa-miR-3605-3p	7.61422	0.485288	1.28033	0.379034	0.704663	0.877941
hsa-miR-331-3p	5.34742	0.517625	1.3765	0.376044	0.706884	0.877941
hsa-miR-200c-3p	7823.74	-0.363393	1.01104	-0.359426	0.719277	0.880738
hsa-miR-30c-5p	1624.33	-0.317555	0.890595	-0.356565	0.721418	0.880738
hsa-miR-148b-5p	32.7136	-0.36935	1.05527	-0.350004	0.726336	0.880738
hsa-miR-378a-5p	20.6022	0.369276	1.08439	0.340539	0.733451	0.880738
hsa-miR-502-3p	16.4273	0.386023	1.15626	0.333856	0.738489	0.880738
hsa-miR-941	14.5984	0.375381	1.10528	0.339624	0.73414	0.880738
hsa-miR-6510-3p	5.66435	0.440863	1.30649	0.33744	0.735785	0.880738
hsa-let-7e-3p	5.26025	-0.456288	1.35303	-0.337235	0.73594	0.880738
hsa-miR-6803-5p	7.07516	0.460971	1.42399	0.323719	0.746151	0.886245
hsa-miR-182-5p	1788.19	-0.328067	1.03714	-0.316318	0.751761	0.888903
hsa-miR-423-5p	1663.22	-0.312086	1.00362	-0.31096	0.755831	0.888903
hsa-miR-30d-3p	34.3711	-0.318905	1.03307	-0.308696	0.757553	0.888903
hsa-miR-192-5p	52.0366	-0.32991	1.09693	-0.300758	0.763599	0.892399
hsa-miR-1296-5p	7.36176	-0.392093	1.35419	-0.289541	0.772167	0.898803
hsa-miR-4454	145.453	0.249494	0.895365	0.27865	0.780513	0.904784
hsa-miR-145-5p	14.1743	-0.322439	1.17366	-0.274729	0.783525	0.904784
hsa-miR-16-5p	3619.85	-0.261598	0.98548	-0.265452	0.790661	0.906389
hsa-miR-23a-3p	649.096	-0.251917	0.981185	-0.256748	0.797373	0.906389
hsa-miR-29b-2-5p	15.5645	0.281023	1.07845	0.26058	0.794416	0.906389
hsa-miR-671-3p	10.8741	0.307349	1.16647	0.263486	0.792176	0.906389
hsa-miR-574-3p	274.264	-0.20386	0.872436	-0.233667	0.815243	0.923096
hsa-miR-326	50.7931	-0.213184	0.929889	-0.229258	0.818669	0.923382
hsa-miR-4330	4.80813	0.302474	1.39019	0.217578	0.827758	0.930029
hsa-miR-193a-5p	237.068	0.194081	0.980761	0.197889	0.843132	0.936456
hsa-miR-99b-3p	59.8865	0.183674	0.92339	0.198913	0.842331	0.936456
hsa-miR-125b-2-3p	14.7063	-0.230259	1.14742	-0.200675	0.840953	0.936456
hsa-miR-191-5p	3159.72	-0.135156	0.862371	-0.156726	0.875461	0.93727
hsa-miR-320a-3p	1573.46	0.157434	0.98193	0.160331	0.872621	0.93727
hsa-let-7d-5p	317.885	-0.153894	0.927937	-0.165845	0.868279	0.93727
hsa-miR-28-3p	176.762	0.141891	0.862881	0.164438	0.869386	0.93727
hsa-miR-339-3p	118.912	0.163798	0.89208	0.183614	0.854317	0.93727
hsa-miR-664a-5p	57.3956	-0.172501	1.00644	-0.171397	0.863911	0.93727
hsa-miR-374b-5p	35.961	-0.179218	1.0439	-0.171681	0.863688	0.93727
hsa-miR-517a-3p_hsa-miR-517b-3p	20.8337	0.182685	1.04657	0.174556	0.861429	0.93727
hsa-miR-196a-1-3p	13.1372	-0.175883	1.15816	-0.151864	0.879294	0.93727
hsa-miR-664b-3p	7.14188	-0.190645	1.2549	-0.15192	0.87925	0.93727
hsa-miR-191-3p	5.14541	-0.234617	1.33197	-0.176143	0.860182	0.93727
hsa-miR-335-5p	164.205	-0.154261	1.11095	-0.138855	0.889564	0.944756
hsa-miR-342-3p	667.132	0.104759	0.874574	0.119782	0.904655	0.94696
hsa-miR-26b-3p	12.4561	-0.139023	1.12899	-0.123139	0.901997	0.94696
hsa-miR-1299	11.735	-0.154728	1.26177	-0.122627	0.902402	0.94696
hsa-miR-4749-5p	4.72134	-0.189819	1.44089	-0.131737	0.895192	0.94696
hsa-miR-1246	75.7617	-0.174657	1.53153	-0.114041	0.909205	0.948311
hsa-miR-200b-5p	89.6604	-0.0858648	0.936034	-0.0917325	0.926911	0.950089
hsa-miR-23b-3p	28.5873	0.093248	1.02106	0.0913245	0.927235	0.950089
hsa-miR-320d	9.55006	-0.127332	1.18694	-0.107277	0.914569	0.950089
hsa-miR-501-3p	7.05517	-0.121935	1.25131	-0.0974465	0.922372	0.950089
hsa-miR-193a-3p	6.18591	0.128922	1.28536	0.1003	0.920106	0.950089
hsa-miR-22-3p	3844.52	0.0779685	0.975121	0.0799578	0.936271	0.955982
hsa-miR-615-3p	5.10982	-0.0815678	1.36777	-0.0596355	0.952446	0.969097
hsa-miR-106b-3p	51.8567	0.0435579	0.936761	0.0464984	0.962913	0.97541
hsa-miR-7-5p	4.70867	-0.0614155	1.41396	-0.0434352	0.965355	0.97541
hsa-miR-375-3p	3013.84	-0.0249354	0.882018	-0.0282708	0.977446	0.977446
hsa-miR-30b-5p	2772.01	0.0353173	0.978738	0.0360846	0.971215	0.977446
hsa-miR-320b	13.3131	0.03518	1.13825	0.0309072	0.975344	0.977446
hsa-miR-6073	4.30919	1.4387	1.46024	0.985243	0.324505	1
hsa-miR-4484	4.28137	2.48189	1.43741	1.72664	0.0842321	1
hsa-miR-520b-5p_hsa-miR-519a-2-5p	4.17918	-1.0407	1.39967	-0.74353	0.457161	1
hsa-miR-1283	4.15905	-0.762007	1.43007	-0.532845	0.594141	1
hsa-let-7f-1-3p	4.14864	-1.57505	1.43807	-1.09525	0.273406	1
hsa-miR-4326	4.11788	-0.0687522	1.50571	-0.0456611	0.96358	1
hsa-miR-6820-3p	3.99301	-1.4527	1.42101	-1.0223	0.30664	1
hsa-miR-1304-3p	3.92606	1.05869	1.42285	0.744062	0.456839	1
hsa-miR-664b-5p	3.92387	0.551644	1.3908	0.396637	0.691635	1
hsa-miR-6805-3p	3.92358	2.12049	1.44637	1.46607	0.142629	1
hsa-miR-18a-5p	3.89288	0.280641	1.42112	0.197479	0.843453	1
hsa-miR-204-5p	3.75504	0.327968	1.39794	0.234607	0.814513	1
hsa-miR-4668-5p	3.71418	1.93364	1.42241	1.35941	0.174016	1
hsa-miR-3074-5p	3.63748	-0.452199	1.41359	-0.319894	0.749048	1
hsa-let-7g-3p	3.62459	-0.425877	1.41957	-0.300005	0.764174	1
hsa-miR-30b-3p	3.60649	-0.77765	1.44303	-0.538901	0.589955	1
hsa-miR-488-3p	3.49919	-0.230377	1.42813	-0.161313	0.871847	1
hsa-miR-330-3p	3.49196	-0.0358708	1.42428	-0.0251853	0.979907	1
hsa-miR-1303	3.45592	0.344622	1.44028	0.239274	0.810893	1
hsa-miR-10399-3p	3.44837	0.117997	1.41744	0.0832464	0.933656	1
hsa-miR-486-5p	3.36626	-0.260099	1.46628	-0.177387	0.859204	1
hsa-miR-140-5p	3.35887	0.593981	1.42184	0.417755	0.676126	1
hsa-miR-3200-3p	3.30775	0.517093	1.43973	0.359159	0.719476	1
hsa-miR-500a-5p	3.29749	0.828406	1.47303	0.562382	0.573856	1
hsa-miR-1323	3.27728	-1.69128	1.48873	-1.13606	0.255932	1
hsa-miR-12116	3.27676	3.38313	1.51655	2.23081	0.025694	1
hsa-miR-17-3p	3.24131	-0.256923	1.43472	-0.179075	0.857879	1
hsa-miR-142-5p	3.16199	-1.09884	1.45194	-0.756806	0.449166	1
hsa-miR-6796-3p	3.15905	2.50834	1.52362	1.64631	0.0997004	1
hsa-miR-382-5p	3.1543	-0.613883	1.44345	-0.425288	0.670627	1
hsa-miR-374b-3p	3.14879	-1.5786	1.53063	-1.03133	0.302384	1
hsa-miR-518c-3p	3.07769	-0.157096	1.44425	-0.108773	0.913382	1
hsa-miR-2115-5p	3.05974	0.597948	1.49114	0.401002	0.688419	1
hsa-miR-221-5p	3.00846	-0.602135	1.49942	-0.401578	0.687995	1
hsa-miR-126-3p	2.99285	-2.62768	1.53485	-1.71201	0.0868943	1
hsa-miR-12125	2.97039	0.432269	1.45206	0.297694	0.765937	1
hsa-miR-331-5p	2.96519	0.0320982	1.44769	0.022172	0.982311	1
hsa-miR-23b-5p	2.95229	0.0735355	1.44964	0.0507268	0.959543	1
hsa-miR-518f-3p	2.94739	0.133913	1.49675	0.0894688	0.928709	1
hsa-miR-498-5p	2.9397	0.552299	1.48924	0.370861	0.710741	1
hsa-miR-342-5p	2.92424	-1.537	1.49564	-1.02766	0.304112	1
hsa-miR-2277-3p	2.91406	-0.0480865	1.45479	-0.0330539	0.973632	1
hsa-miR-6836-5p	2.88322	0.85025	1.46822	0.579104	0.562519	1
hsa-miR-1266-5p	2.87568	0.569287	1.45263	0.391902	0.69513	1
hsa-miR-548i	2.85525	0.252207	1.52984	0.164858	0.869055	1
hsa-miR-3616-3p	2.82923	-2.3258	1.54004	-1.51022	0.130988	1
hsa-miR-28-5p	2.8275	-0.587564	1.49956	-0.391824	0.695188	1
hsa-miR-142-3p	2.79115	-0.705389	1.49705	-0.471185	0.637509	1
hsa-miR-760	2.71975	0.220527	1.46254	0.150784	0.880146	1
hsa-miR-3162-3p	2.71711	3.14034	1.5272	2.05628	0.0397554	1
hsa-miR-296-3p	2.71439	0.531171	1.50461	0.353028	0.724067	1
hsa-miR-515-5p	2.707	-0.478141	1.49891	-0.318993	0.749732	1
hsa-miR-183-3p	2.64562	-0.199314	1.47381	-0.135237	0.892425	1
hsa-miR-6790-3p	2.63545	1.41998	1.47825	0.960585	0.336761	1
hsa-miR-627-3p	2.61983	-0.118955	1.48949	-0.0798631	0.936346	1
hsa-miR-330-5p	2.60724	0.438958	1.481	0.296393	0.76693	1
hsa-miR-3065-3p	2.54096	-1.34986	1.51325	-0.892032	0.372376	1
hsa-miR-4693-3p	2.52295	1.75795	1.50667	1.16678	0.243299	1
hsa-miR-1249-3p	2.51759	2.93491	1.53462	1.91247	0.0558165	1
hsa-miR-4763-3p	2.51254	0.591998	1.48659	0.398225	0.690465	1
hsa-miR-1261	2.45666	-0.247547	1.48957	-0.166188	0.868009	1
hsa-miR-6777-3p	2.45651	0.516517	1.5142	0.341117	0.733016	1
hsa-miR-5001-3p	2.45417	0.669627	1.51219	0.442821	0.657895	1
hsa-miR-3605-5p	2.41594	0.499302	1.53237	0.325836	0.744549	1
hsa-miR-2277-5p	2.39785	0.145715	1.51207	0.0963684	0.923228	1
hsa-miR-9-5p	2.38744	-0.792401	1.51416	-0.523327	0.600747	1
hsa-miR-3064-5p	2.38729	0.0344214	1.49457	0.023031	0.981626	1
hsa-miR-4664-5p	2.37236	0.758557	1.51545	0.500548	0.616689	1
hsa-miR-3195	2.32343	1.60576	1.52121	1.05558	0.291159	1
hsa-miR-519d-3p	2.31068	0.629036	1.49554	0.420609	0.674041	1
hsa-miR-515-3p	2.30042	-1.36783	1.5244	-0.897294	0.369562	1
hsa-miR-130b-5p	2.29289	0.685507	1.52017	0.45094	0.652032	1
hsa-miR-769-3p	2.28014	-0.0873932	1.49332	-0.0585227	0.953332	1
hsa-miR-378d	2.2496	-0.74478	1.51884	-0.490361	0.623878	1
hsa-miR-1292-5p	2.23641	1.05473	1.52693	0.690755	0.48972	1
hsa-miR-25-5p	2.20105	1.85809	1.52523	1.21823	0.223136	1
hsa-miR-6748-3p	2.19803	2.46807	1.53946	1.60321	0.108889	1
hsa-miR-1291	2.16749	1.01049	1.53793	0.657044	0.511152	1
hsa-miR-1976	2.16749	1.01049	1.53793	0.657044	0.511152	1
hsa-miR-1251-5p	2.1601	-0.158452	1.52149	-0.104143	0.917056	1
hsa-miR-4449	2.1546	1.19543	1.53177	0.780423	0.435142	1
hsa-miR-1972	2.10641	-0.306982	1.53882	-0.199492	0.841878	1
hsa-miR-590-3p	2.10135	-2.3179	1.53998	-1.50515	0.132286	1
hsa-miR-378g	2.08846	-2.3171	1.53994	-1.50467	0.13241	1
hsa-miR-365a-5p	2.08568	1.14506	1.53899	0.744035	0.456855	1
hsa-miR-1271-5p	2.07308	-0.608569	1.52584	-0.398843	0.690009	1
hsa-miR-5011-3p	2.07278	1.27255	1.53996	0.826353	0.408604	1
hsa-miR-6894-5p	2.07059	0.446363	1.52882	0.291966	0.770312	1
hsa-miR-3690	2.03976	2.14331	1.53168	1.39932	0.161718	1
hsa-miR-6777-5p	2.00386	1.30804	1.53975	0.849514	0.395595	1
hsa-miR-26a-1-3p	1.99112	0.384462	1.51615	0.253578	0.799821	1
hsa-miR-6855-5p	1.93004	-1.1946	1.5331	-0.779207	0.435858	1
hsa-miR-517c-3p	1.91986	0.565477	1.53257	0.368974	0.712147	1
hsa-miR-6740-5p	1.91971	2.0743	1.53431	1.35195	0.176392	1
hsa-miR-362-5p	1.85328	0.403782	1.53475	0.263094	0.792478	1
hsa-miR-33b-3p	1.84053	-0.462849	1.53327	-0.30187	0.762751	1
hsa-miR-10526-3p	1.84024	1.80449	1.53966	1.17201	0.241194	1
hsa-miR-4466	1.84024	1.80449	1.53966	1.17201	0.241194	1
hsa-miR-625-5p	1.84024	1.80449	1.53966	1.17201	0.241194	1
hsa-miR-1260a	1.83805	0.670054	1.53517	0.436468	0.662497	1
hsa-miR-29a-5p	1.82764	-0.422161	1.53525	-0.274979	0.783332	1
hsa-miR-3688-3p	1.82764	-0.422161	1.53525	-0.274979	0.783332	1
hsa-miR-1285-3p	1.81505	0.246656	1.53549	0.160637	0.872379	1
hsa-miR-518e-3p	1.80984	-0.2956	1.52443	-0.193909	0.846247	1
hsa-miR-149-5p	1.80216	0.32797	1.52196	0.215492	0.829384	1
hsa-miR-520g-3p	1.77916	-0.0746378	1.53986	-0.0484705	0.961341	1
hsa-miR-29b-1-5p	1.75857	0.620172	1.52588	0.406436	0.684422	1
hsa-miR-92b-5p	1.72788	0.741227	1.53952	0.481467	0.630184	1
hsa-miR-512-3p	1.72034	0.428886	1.52605	0.281044	0.778677	1
hsa-miR-127-3p	1.71499	0.903691	1.53951	0.587001	0.557203	1
hsa-miR-4714-3p	1.69704	-0.674091	1.53596	-0.438873	0.660754	1
hsa-miR-6858-5p	1.68965	0.600351	1.53817	0.390302	0.696313	1
hsa-miR-3940-3p	1.68445	0.029638	1.5384	0.0192655	0.984629	1
hsa-miR-483-3p	1.63318	0.981535	1.53626	0.638913	0.522879	1
hsa-miR-4677-3p	1.62812	-0.7223	1.5397	-0.469119	0.638985	1
hsa-miR-487b-3p	1.61047	-1.99835	1.53582	-1.30116	0.193204	1
hsa-miR-16-2-3p	1.60799	-0.29967	1.53916	-0.194697	0.84563	1
hsa-miR-3675-3p	1.60264	0.113074	1.5395	0.0734485	0.941449	1
hsa-miR-6892-3p	1.60015	1.823	1.53984	1.18389	0.236455	1
hsa-miR-362-3p	1.59781	2.0713	1.52693	1.35651	0.174936	1
hsa-miR-378f	1.59509	-0.257074	1.53911	-0.167028	0.867348	1
hsa-miR-2116-5p	1.58989	-0.922731	1.53983	-0.599243	0.549011	1
hsa-miR-627-5p	1.58989	-0.922731	1.53983	-0.599243	0.549011	1
hsa-miR-6734-3p	1.58974	0.174226	1.54009	0.113127	0.90993	1
hsa-miR-126-5p	1.577	-0.796698	1.53209	-0.520008	0.603058	1
hsa-miR-3928-3p	1.56441	-0.0650288	1.53362	-0.0424023	0.966178	1
hsa-miR-454-3p	1.54156	-1.92937	1.53267	-1.25883	0.20809	1
hsa-miR-2115-3p	1.52618	-0.228019	1.53991	-0.148073	0.882285	1
hsa-miR-6877-5p	1.52603	0.854396	1.54	0.554801	0.57903	1
hsa-miR-4485-3p	1.52082	0.204054	1.54006	0.132497	0.894591	1
hsa-miR-369-3p	1.51577	-1.91669	1.53284	-1.25042	0.211147	1
hsa-miR-4640-3p	1.51577	-1.91669	1.53284	-1.25042	0.211147	1
hsa-miR-4298	1.50808	-0.852019	1.54007	-0.553233	0.580104	1
hsa-miR-4762-5p	1.50793	0.243189	1.53184	0.158756	0.873861	1
hsa-miR-1276	1.49549	-0.029195	1.54008	-0.0189567	0.984876	1
hsa-miR-20a-3p	1.49549	-0.029195	1.54008	-0.0189567	0.984876	1
hsa-miR-10401-5p	1.48244	1.20959	1.53361	0.788721	0.430275	1
hsa-miR-1469	1.48244	1.20959	1.53361	0.788721	0.430275	1
hsa-miR-4685-3p	1.48244	1.20959	1.53361	0.788721	0.430275	1
hsa-miR-6801-3p	1.48244	1.20959	1.53361	0.788721	0.430275	1
hsa-miR-409-3p	1.4749	0.81476	1.53768	0.529864	0.596206	1
hsa-miR-6859-5p	1.4749	0.81476	1.53768	0.529864	0.596206	1
hsa-miR-195-3p	1.44436	-0.151601	1.54008	-0.0984373	0.921585	1
hsa-miR-6762-3p	1.43901	0.304437	1.53988	0.197701	0.843279	1
hsa-miR-3909	1.41367	0.0523447	1.53964	0.0339981	0.972879	1
hsa-miR-4632-5p	1.40063	1.47547	1.52871	0.965175	0.334457	1
hsa-miR-345-3p	1.39558	-0.550951	1.53955	-0.357864	0.720445	1
hsa-miR-10401-3p	1.39309	0.917066	1.53875	0.59598	0.551189	1
hsa-miR-548k	1.36775	0.514064	1.53082	0.335809	0.737015	1
hsa-miR-204-3p	1.3624	1.22853	1.53895	0.798292	0.424701	1
hsa-miR-381-3p	1.3624	1.22853	1.53895	0.798292	0.424701	1
hsa-miR-660-3p	1.3624	1.22853	1.53895	0.798292	0.424701	1
hsa-miR-19b-1-5p	1.36006	1.47982	1.52815	0.968371	0.332859	1
hsa-miR-5699-5p	1.33925	-1.69452	1.51769	-1.11651	0.264202	1
hsa-miR-589-3p	1.32666	-0.514735	1.53827	-0.334619	0.737913	1
hsa-miR-7110-5p	1.32417	0.934175	1.53878	0.607086	0.543794	1
hsa-miR-6734-5p	1.31897	0.229559	1.53964	0.149099	0.881475	1
hsa-miR-3150b-5p	1.31882	1.79193	1.50584	1.18999	0.234052	1
hsa-miR-6843-3p	1.31882	1.79193	1.50584	1.18999	0.234052	1
hsa-miR-874-5p	1.31882	1.79193	1.50584	1.18999	0.234052	1
hsa-miR-7113-5p	1.27825	1.78264	1.50474	1.18469	0.236142	1
hsa-miR-548e-5p	1.27553	-0.678536	1.53727	-0.441391	0.65893	1
hsa-miR-10396b-3p	1.27538	0.542765	1.53528	0.353528	0.723693	1
hsa-miR-590-5p	1.26784	0.0661491	1.51945	0.043535	0.965275	1
hsa-miR-5585-3p	1.23715	0.35099	1.54008	0.227903	0.819722	1
hsa-miR-147b-3p	1.23195	-0.383824	1.53465	-0.250105	0.802506	1
hsa-miR-6762-5p	1.23195	-0.383824	1.53465	-0.250105	0.802506	1
hsa-miR-516b-5p	1.2272	-1.50626	1.49227	-1.00938	0.312795	1
hsa-miR-3174	1.19892	0.116458	1.53507	0.0758648	0.939527	1
hsa-miR-3913-5p	1.19892	0.116458	1.53507	0.0758648	0.939527	1
hsa-miR-5699-3p	1.19892	0.116458	1.53507	0.0758648	0.939527	1
hsa-miR-6883-3p	1.19877	1.91827	1.51809	1.26361	0.206371	1
hsa-miR-663a	1.19357	0.628295	1.51299	0.415266	0.677947	1
hsa-miR-1180-3p	1.17592	-0.353665	1.51547	-0.233369	0.815475	1
hsa-miR-27a-5p	1.16303	-0.35205	1.53252	-0.22972	0.818309	1
hsa-miR-130a-3p	1.1248	-0.561357	1.53063	-0.366748	0.713807	1
hsa-miR-4651	1.12465	0.6642	1.51111	0.439545	0.660267	1
hsa-miR-378e	1.1196	-1.58216	1.50728	-1.04968	0.293864	1
hsa-miR-4660	1.11711	0.224102	1.53032	0.146442	0.883573	1
hsa-miR-6880-5p	1.11711	0.224102	1.53032	0.146442	0.883573	1
hsa-miR-154-5p	1.11191	-0.510537	1.52852	-0.334007	0.738374	1
hsa-miR-33a-3p	1.11191	-0.510537	1.52852	-0.334007	0.738374	1
hsa-miR-4664-3p	1.1067	-1.52863	1.50093	-1.01846	0.30846	1
hsa-miR-519e-5p	1.1067	-1.52863	1.50093	-1.01846	0.30846	1
hsa-miR-524-5p	1.1067	-1.52863	1.50093	-1.01846	0.30846	1
hsa-miR-6852-3p	1.08642	0.471381	1.52821	0.308453	0.757738	1
hsa-miR-937-3p	1.08642	0.471381	1.52821	0.308453	0.757738	1
hsa-miR-523-3p	1.08122	-0.261736	1.52742	-0.171358	0.863942	1
hsa-miR-7976	1.08122	-0.261736	1.52742	-0.171358	0.863942	1
hsa-miR-877-3p	1.07873	1.79904	1.50761	1.19331	0.232748	1
hsa-miR-548ay-3p	1.07353	0.596081	1.52308	0.391366	0.695527	1
hsa-miR-340-3p	1.04819	0.230863	1.50429	0.153469	0.878028	1
hsa-miR-1306-3p	1.04284	0.83417	1.50071	0.555849	0.578314	1
hsa-miR-6511a-3p	1.04284	0.83417	1.50071	0.555849	0.578314	1
hsa-miR-511-3p	1.03778	-1.49944	1.49729	-1.00143	0.316619	1
hsa-miR-135a-2-3p	1.0353	0.344037	1.52219	0.226014	0.82119	1
hsa-miR-3138	1.0353	0.344037	1.52219	0.226014	0.82119	1
hsa-miR-3144-3p	1.0353	0.344037	1.52219	0.226014	0.82119	1
hsa-miR-548t-3p_hsa-miR-548aa	1.0353	0.344037	1.52219	0.226014	0.82119	1
hsa-miR-4781-3p	1.03009	-0.416523	1.51936	-0.274144	0.783974	1
hsa-miR-548h-3p_hsa-miR-548z	1.03009	-0.416523	1.51936	-0.274144	0.783974	1
hsa-miR-132-5p	1.0123	-0.195189	1.49702	-0.130385	0.896262	1
hsa-miR-1273h-3p	1.00461	0.618554	1.52132	0.40659	0.684309	1
hsa-miR-9901	1.00461	0.618554	1.52132	0.40659	0.684309	1
hsa-miR-6867-5p	0.999404	-0.163703	1.52019	-0.107686	0.914245	1
hsa-miR-526b-5p	0.966378	0.339381	1.49283	0.22734	0.820159	1
hsa-miR-505-5p	0.961173	-0.386605	1.51715	-0.254823	0.798859	1
hsa-miR-1915-3p	0.961025	1.06763	1.48643	0.718249	0.472603	1
hsa-miR-4707-5p	0.961025	1.06763	1.48643	0.718249	0.472603	1
hsa-miR-5689	0.961025	1.06763	1.48643	0.718249	0.472603	1
hsa-miR-6509-5p	0.961025	1.06763	1.48643	0.718249	0.472603	1
hsa-miR-668-3p	0.961025	1.06763	1.48643	0.718249	0.472603	1
hsa-miR-6747-3p	0.961025	1.06763	1.48643	0.718249	0.472603	1
hsa-miR-6815-5p	0.961025	1.06763	1.48643	0.718249	0.472603	1
hsa-miR-6821-3p	0.961025	1.06763	1.48643	0.718249	0.472603	1
hsa-miR-765	0.958688	1.44449	1.45853	0.99038	0.321989	1
hsa-let-7c-3p	0.955969	-1.41172	1.48472	-0.950837	0.341687	1
hsa-miR-192-3p	0.953484	0.429335	1.48429	0.289252	0.772389	1
hsa-miR-6746-5p	0.953484	0.429335	1.48429	0.289252	0.772389	1
hsa-miR-6827-5p	0.948279	-0.297139	1.4786	-0.200959	0.84073	1
hsa-miR-301a-3p	0.943075	-1.19107	1.43587	-0.829515	0.406813	1
hsa-miR-519d-5p	0.943075	-1.19107	1.43587	-0.829515	0.406813	1
hsa-miR-1268b	0.922795	0.802665	1.51151	0.531036	0.595394	1
hsa-miR-3127-5p	0.922795	0.802665	1.51151	0.531036	0.595394	1
hsa-miR-500a-3p	0.922795	0.802665	1.51151	0.531036	0.595394	1
hsa-miR-5585-5p	0.922795	0.802665	1.51151	0.531036	0.595394	1
hsa-miR-8485	0.922795	0.802665	1.51151	0.531036	0.595394	1
hsa-miR-520a-3p	0.91759	-0.0559599	1.50994	-0.037061	0.970436	1
hsa-miR-6825-5p	0.91759	-0.0559599	1.50994	-0.037061	0.970436	1
hsa-miR-5010-3p	0.88705	-1.34663	1.47287	-0.914291	0.360564	1
hsa-miR-4688	0.884565	0.465453	1.47831	0.314855	0.752872	1
hsa-miR-10396a-3p	0.879212	1.33119	1.43666	0.926587	0.354141	1
hsa-miR-10396b-5p	0.879212	1.33119	1.43666	0.926587	0.354141	1
hsa-miR-4453	0.879212	1.33119	1.43666	0.926587	0.354141	1
hsa-miR-4538	0.879212	1.33119	1.43666	0.926587	0.354141	1
hsa-miR-4656	0.879212	1.33119	1.43666	0.926587	0.354141	1
hsa-miR-6082	0.879212	1.33119	1.43666	0.926587	0.354141	1
hsa-miR-612	0.879212	1.33119	1.43666	0.926587	0.354141	1
hsa-miR-6728-3p	0.879212	1.33119	1.43666	0.926587	0.354141	1
hsa-miR-6813-3p	0.879212	1.33119	1.43666	0.926587	0.354141	1
hsa-miR-6850-5p	0.879212	1.33119	1.43666	0.926587	0.354141	1
hsa-miR-6879-3p	0.879212	1.33119	1.43666	0.926587	0.354141	1
hsa-miR-6887-3p	0.879212	1.33119	1.43666	0.926587	0.354141	1
hsa-miR-7110-3p	0.879212	1.33119	1.43666	0.926587	0.354141	1
hsa-miR-8072	0.879212	1.33119	1.43666	0.926587	0.354141	1
hsa-miR-939-5p	0.879212	1.33119	1.43666	0.926587	0.354141	1
hsa-miR-10b-5p	0.874156	-1.31818	1.46875	-0.897485	0.36946	1
hsa-miR-1179	0.874156	-1.31818	1.46875	-0.897485	0.36946	1
hsa-miR-3613-3p	0.874156	-1.31818	1.46875	-0.897485	0.36946	1
hsa-miR-3664-3p	0.874156	-1.31818	1.46875	-0.897485	0.36946	1
hsa-miR-4640-5p	0.874156	-1.31818	1.46875	-0.897485	0.36946	1
hsa-miR-4742-3p	0.848671	-0.0121596	1.46863	-0.00827953	0.993394	1
hsa-miR-4780	0.848671	-0.0121596	1.46863	-0.00827953	0.993394	1
hsa-miR-3183	0.840982	1.05706	1.49678	0.706227	0.480047	1
hsa-miR-320e	0.840982	1.05706	1.49678	0.706227	0.480047	1
hsa-miR-4526	0.840982	1.05706	1.49678	0.706227	0.480047	1
hsa-miR-5088-3p	0.840982	1.05706	1.49678	0.706227	0.480047	1
hsa-miR-6515-5p	0.840982	1.05706	1.49678	0.706227	0.480047	1
hsa-miR-654-3p	0.840982	1.05706	1.49678	0.706227	0.480047	1
hsa-miR-6879-5p	0.840982	1.05706	1.49678	0.706227	0.480047	1
hsa-miR-134-5p	0.835777	0.0640533	1.49458	0.042857	0.965816	1
hsa-miR-139-3p	0.835777	0.0640533	1.49458	0.042857	0.965816	1
hsa-miR-3191-3p	0.835777	0.0640533	1.49458	0.042857	0.965816	1
hsa-miR-7111-5p	0.835777	0.0640533	1.49458	0.042857	0.965816	1
hsa-miR-6511b-3p	0.810441	-0.222532	1.46074	-0.152342	0.878917	1
hsa-miR-34a-3p	0.802752	0.619649	1.45971	0.424501	0.6712	1
hsa-miR-223-5p	0.797547	-0.182573	1.49177	-0.122386	0.902593	1
hsa-miR-651-5p	0.797547	-0.182573	1.49177	-0.122386	0.902593	1
hsa-miR-301b-3p	0.792343	-1.21735	1.44815	-0.840627	0.400557	1
hsa-miR-296-5p	0.766858	0.0933156	1.44885	0.0644065	0.948647	1
hsa-miR-6513-3p	0.766858	0.0933156	1.44885	0.0644065	0.948647	1
hsa-miR-146a-3p	0.759169	1.3813	1.44743	0.95431	0.339927	1
hsa-miR-3620-3p	0.759169	1.3813	1.44743	0.95431	0.339927	1
hsa-miR-4313	0.759169	1.3813	1.44743	0.95431	0.339927	1
hsa-miR-4634	0.759169	1.3813	1.44743	0.95431	0.339927	1
hsa-miR-762	0.759169	1.3813	1.44743	0.95431	0.339927	1
hsa-miR-144-3p	0.753964	0.176318	1.43707	0.122693	0.90235	1
hsa-miR-205-3p	0.753964	0.176318	1.43707	0.122693	0.90235	1
hsa-miR-27b-5p	0.753964	0.176318	1.43707	0.122693	0.90235	1
hsa-miR-3150a-5p	0.753964	0.176318	1.43707	0.122693	0.90235	1
hsa-miR-6085	0.753964	0.176318	1.43707	0.122693	0.90235	1
hsa-miR-659-3p	0.753964	0.176318	1.43707	0.122693	0.90235	1
hsa-miR-483-5p	0.728628	-0.128059	1.43922	-0.0889781	0.929099	1
hsa-miR-548q	0.728628	-0.128059	1.43922	-0.0889781	0.929099	1
hsa-miR-3157-5p	0.720938	0.826782	1.43512	0.576107	0.564543	1
hsa-miR-3187-3p	0.720938	0.826782	1.43512	0.576107	0.564543	1
hsa-miR-6513-5p	0.720938	0.826782	1.43512	0.576107	0.564543	1
hsa-miR-9903	0.720938	0.826782	1.43512	0.576107	0.564543	1
hsa-miR-1273h-5p	0.715734	-0.0649664	1.4706	-0.0441768	0.964763	1
hsa-miR-181b-3p	0.715734	-0.0649664	1.4706	-0.0441768	0.964763	1
hsa-miR-494-3p	0.715734	-0.0649664	1.4706	-0.0441768	0.964763	1
hsa-miR-519c-3p	0.715734	-0.0649664	1.4706	-0.0441768	0.964763	1
hsa-miR-520f-5p	0.715734	-0.0649664	1.4706	-0.0441768	0.964763	1
hsa-miR-6856-5p	0.715734	-0.0649664	1.4706	-0.0441768	0.964763	1
hsa-miR-1277-5p	0.71053	-1.10492	1.42019	-0.77801	0.436563	1
hsa-miR-196a-3p	0.71053	-1.10492	1.42019	-0.77801	0.436563	1
hsa-miR-378j	0.71053	-1.10492	1.42019	-0.77801	0.436563	1
hsa-miR-3944-3p	0.71053	-1.10492	1.42019	-0.77801	0.436563	1
hsa-miR-579-3p	0.71053	-1.10492	1.42019	-0.77801	0.436563	1
hsa-miR-6133	0.71053	-1.10492	1.42019	-0.77801	0.436563	1
hsa-miR-6827-3p	0.71053	-1.10492	1.42019	-0.77801	0.436563	1
hsa-miR-875-5p	0.71053	-1.10492	1.42019	-0.77801	0.436563	1
hsa-miR-95-3p	0.71053	-1.10492	1.42019	-0.77801	0.436563	1
hsa-miR-6124	0.685045	0.213187	1.42384	0.149726	0.88098	1
hsa-miR-6833-3p	0.685045	0.213187	1.42384	0.149726	0.88098	1
hsa-miR-4728-3p	0.646815	-0.0248948	1.41209	-0.0176298	0.985934	1
hsa-miR-185-3p	0.641611	-1.05492	1.40551	-0.750559	0.452918	1
hsa-miR-1908-5p	0.639125	1.06574	1.36768	0.779232	0.435843	1
hsa-miR-4524a-3p	0.639125	1.06574	1.36768	0.779232	0.435843	1
hsa-miR-6784-5p	0.639125	1.06574	1.36768	0.779232	0.435843	1
hsa-miR-92a-1-5p	0.639125	1.06574	1.36768	0.779232	0.435843	1
hsa-miR-3944-5p	0.633921	0.051601	1.39824	0.0369042	0.970561	1
hsa-miR-548b-3p	0.633921	0.051601	1.39824	0.0369042	0.970561	1
hsa-miR-7703	0.633921	0.051601	1.39824	0.0369042	0.970561	1
hsa-miR-8089	0.633921	0.051601	1.39824	0.0369042	0.970561	1
hsa-miR-939-3p	0.633921	0.051601	1.39824	0.0369042	0.970561	1
hsa-miR-144-5p	0.628717	-0.919511	1.35725	-0.677483	0.498099	1
hsa-miR-3163	0.628717	-0.919511	1.35725	-0.677483	0.498099	1
hsa-miR-3667-5p	0.628717	-0.919511	1.35725	-0.677483	0.498099	1
hsa-miR-4662a-5p	0.628717	-0.919511	1.35725	-0.677483	0.498099	1
hsa-miR-4717-5p	0.628717	-0.919511	1.35725	-0.677483	0.498099	1
hsa-miR-548aw	0.628717	-0.919511	1.35725	-0.677483	0.498099	1
hsa-miR-561-5p	0.628717	-0.919511	1.35725	-0.677483	0.498099	1
hsa-miR-6772-3p	0.628717	-0.919511	1.35725	-0.677483	0.498099	1
hsa-miR-943	0.628717	-0.919511	1.35725	-0.677483	0.498099	1
hsa-miR-1229-3p	0.603232	0.355992	1.39177	0.255783	0.798119	1
hsa-miR-3175	0.603232	0.355992	1.39177	0.255783	0.798119	1
hsa-miR-3622b-3p	0.603232	0.355992	1.39177	0.255783	0.798119	1
hsa-miR-548e-3p	0.603232	0.355992	1.39177	0.255783	0.798119	1
hsa-miR-744-3p	0.603232	0.355992	1.39177	0.255783	0.798119	1
hsa-miR-7851-3p	0.603232	0.355992	1.39177	0.255783	0.798119	1
hsa-miR-2276-3p	0.572692	-0.926156	1.35894	-0.681528	0.495537	1
hsa-miR-212-3p	0.565002	0.0903254	1.37814	0.0655414	0.947743	1
hsa-miR-3074-3p	0.565002	0.0903254	1.37814	0.0655414	0.947743	1
hsa-miR-376c-3p	0.565002	0.0903254	1.37814	0.0655414	0.947743	1
hsa-miR-521	0.565002	0.0903254	1.37814	0.0655414	0.947743	1
hsa-miR-23a-5p	0.559798	-0.94482	1.36994	-0.68968	0.490395	1
hsa-miR-323a-3p	0.559798	-0.94482	1.36994	-0.68968	0.490395	1
hsa-miR-4321	0.559798	-0.94482	1.36994	-0.68968	0.490395	1
hsa-miR-577	0.559798	-0.94482	1.36994	-0.68968	0.490395	1
hsa-miR-1247-5p	0.521419	0.563473	1.36616	0.412452	0.680008	1
hsa-miR-1304-5p	0.521419	0.563473	1.36616	0.412452	0.680008	1
hsa-miR-1324	0.521419	0.563473	1.36616	0.412452	0.680008	1
hsa-miR-3059-5p	0.521419	0.563473	1.36616	0.412452	0.680008	1
hsa-miR-3936	0.521419	0.563473	1.36616	0.412452	0.680008	1
hsa-miR-4446-3p	0.521419	0.563473	1.36616	0.412452	0.680008	1
hsa-miR-4633-5p	0.521419	0.563473	1.36616	0.412452	0.680008	1
hsa-miR-4800-5p	0.521419	0.563473	1.36616	0.412452	0.680008	1
hsa-miR-6735-3p	0.521419	0.563473	1.36616	0.412452	0.680008	1
hsa-miR-6763-3p	0.521419	0.563473	1.36616	0.412452	0.680008	1
hsa-miR-6769b-5p	0.521419	0.563473	1.36616	0.412452	0.680008	1
hsa-miR-6776-3p	0.521419	0.563473	1.36616	0.412452	0.680008	1
hsa-miR-6793-3p	0.521419	0.563473	1.36616	0.412452	0.680008	1
hsa-miR-6796-5p	0.521419	0.563473	1.36616	0.412452	0.680008	1
hsa-miR-6817-3p	0.521419	0.563473	1.36616	0.412452	0.680008	1
hsa-miR-374a-3p	0.483189	0.241578	1.36964	0.176381	0.859995	1
hsa-miR-5006-3p	0.483189	0.241578	1.36964	0.176381	0.859995	1
hsa-miR-524-3p	0.483189	0.241578	1.36964	0.176381	0.859995	1
hsa-miR-676-3p	0.483189	0.241578	1.36964	0.176381	0.859995	1
hsa-miR-145-3p	0.477985	-0.867507	1.34317	-0.645864	0.518367	1
hsa-miR-186-3p	0.477985	-0.867507	1.34317	-0.645864	0.518367	1
hsa-miR-411-5p	0.477985	-0.867507	1.34317	-0.645864	0.518367	1
hsa-miR-4450	0.477985	-0.867507	1.34317	-0.645864	0.518367	1
hsa-miR-4646-5p	0.477985	-0.867507	1.34317	-0.645864	0.518367	1
hsa-miR-4667-5p	0.477985	-0.867507	1.34317	-0.645864	0.518367	1
hsa-miR-5581-3p	0.477985	-0.867507	1.34317	-0.645864	0.518367	1
hsa-miR-7107-5p	0.477985	-0.867507	1.34317	-0.645864	0.518367	1
hsa-miR-31-5p	0.409066	-0.85492	1.33954	-0.638221	0.52333	1
hsa-miR-3176	0.409066	-0.85492	1.33954	-0.638221	0.52333	1
hsa-miR-557	0.409066	-0.85492	1.33954	-0.638221	0.52333	1
hsa-miR-153-3p	0.401376	0.469831	1.3551	0.346713	0.728807	1
hsa-miR-188-5p	0.401376	0.469831	1.3551	0.346713	0.728807	1
hsa-miR-219a-1-3p	0.401376	0.469831	1.3551	0.346713	0.728807	1
hsa-miR-3199	0.401376	0.469831	1.3551	0.346713	0.728807	1
hsa-miR-329-5p	0.401376	0.469831	1.3551	0.346713	0.728807	1
hsa-miR-3929	0.401376	0.469831	1.3551	0.346713	0.728807	1
hsa-miR-4738-3p	0.401376	0.469831	1.3551	0.346713	0.728807	1
hsa-miR-4743-3p	0.401376	0.469831	1.3551	0.346713	0.728807	1
hsa-miR-4778-5p	0.401376	0.469831	1.3551	0.346713	0.728807	1
hsa-miR-512-5p	0.401376	0.469831	1.3551	0.346713	0.728807	1
hsa-miR-642a-3p	0.401376	0.469831	1.3551	0.346713	0.728807	1
hsa-miR-6499-5p	0.401376	0.469831	1.3551	0.346713	0.728807	1
hsa-miR-6514-3p	0.401376	0.469831	1.3551	0.346713	0.728807	1
hsa-miR-6741-3p	0.401376	0.469831	1.3551	0.346713	0.728807	1
hsa-miR-6751-5p	0.401376	0.469831	1.3551	0.346713	0.728807	1
hsa-miR-6758-5p	0.401376	0.469831	1.3551	0.346713	0.728807	1
hsa-miR-6775-5p	0.401376	0.469831	1.3551	0.346713	0.728807	1
hsa-miR-6819-5p	0.401376	0.469831	1.3551	0.346713	0.728807	1
hsa-miR-6853-3p	0.401376	0.469831	1.3551	0.346713	0.728807	1
hsa-miR-98-3p	0.401376	0.469831	1.3551	0.346713	0.728807	1
hsa-miR-101-5p	0.396171	-0.816782	1.32793	-0.615081	0.538501	1
hsa-miR-2355-5p	0.396171	-0.816782	1.32793	-0.615081	0.538501	1
hsa-miR-4739	0.396171	-0.816782	1.32793	-0.615081	0.538501	1
hsa-miR-4788	0.396171	-0.816782	1.32793	-0.615081	0.538501	1
hsa-miR-491-3p	0.396171	-0.816782	1.32793	-0.615081	0.538501	1
hsa-miR-499a-3p	0.396171	-0.816782	1.32793	-0.615081	0.538501	1
hsa-miR-5010-5p	0.396171	-0.816782	1.32793	-0.615081	0.538501	1
hsa-miR-518a-5p_hsa-miR-527	0.396171	-0.816782	1.32793	-0.615081	0.538501	1
hsa-miR-518c-5p	0.396171	-0.816782	1.32793	-0.615081	0.538501	1
hsa-miR-5684	0.396171	-0.816782	1.32793	-0.615081	0.538501	1
hsa-miR-616-3p	0.396171	-0.816782	1.32793	-0.615081	0.538501	1
hsa-miR-629-3p	0.396171	-0.816782	1.32793	-0.615081	0.538501	1
hsa-miR-6515-3p	0.396171	-0.816782	1.32793	-0.615081	0.538501	1
hsa-miR-6753-3p	0.396171	-0.816782	1.32793	-0.615081	0.538501	1
hsa-miR-6763-5p	0.396171	-0.816782	1.32793	-0.615081	0.538501	1
hsa-miR-6803-3p	0.396171	-0.816782	1.32793	-0.615081	0.538501	1
hsa-miR-6866-5p	0.396171	-0.816782	1.32793	-0.615081	0.538501	1
hsa-miR-1285-5p	0.327252	-0.805712	1.32438	-0.608369	0.542943	1
hsa-miR-378i	0.327252	-0.805712	1.32438	-0.608369	0.542943	1
hsa-miR-4725-3p	0.327252	-0.805712	1.32438	-0.608369	0.542943	1
hsa-miR-519a-3p	0.327252	-0.805712	1.32438	-0.608369	0.542943	1
hsa-miR-641	0.327252	-0.805712	1.32438	-0.608369	0.542943	1
hsa-miR-643	0.327252	-0.805712	1.32438	-0.608369	0.542943	1
hsa-miR-1244	0.245439	-0.74083	1.30184	-0.569064	0.569313	1
hsa-miR-125b-1-3p	0.245439	-0.74083	1.30184	-0.569064	0.569313	1
hsa-miR-1343-5p	0.245439	-0.74083	1.30184	-0.569064	0.569313	1
hsa-miR-181c-3p	0.245439	-0.74083	1.30184	-0.569064	0.569313	1
hsa-miR-2116-3p	0.245439	-0.74083	1.30184	-0.569064	0.569313	1
hsa-miR-218-1-3p	0.245439	-0.74083	1.30184	-0.569064	0.569313	1
hsa-miR-3059-3p	0.245439	-0.74083	1.30184	-0.569064	0.569313	1
hsa-miR-3158-3p	0.245439	-0.74083	1.30184	-0.569064	0.569313	1
hsa-miR-3177-3p	0.245439	-0.74083	1.30184	-0.569064	0.569313	1
hsa-miR-3193	0.245439	-0.74083	1.30184	-0.569064	0.569313	1
hsa-miR-323b-3p	0.245439	-0.74083	1.30184	-0.569064	0.569313	1
hsa-miR-3610	0.245439	-0.74083	1.30184	-0.569064	0.569313	1
hsa-miR-3614-3p	0.245439	-0.74083	1.30184	-0.569064	0.569313	1
hsa-miR-4695-3p	0.245439	-0.74083	1.30184	-0.569064	0.569313	1
hsa-miR-4790-5p	0.245439	-0.74083	1.30184	-0.569064	0.569313	1
hsa-miR-501-5p	0.245439	-0.74083	1.30184	-0.569064	0.569313	1
hsa-miR-518d-3p	0.245439	-0.74083	1.30184	-0.569064	0.569313	1
hsa-miR-519b-3p	0.245439	-0.74083	1.30184	-0.569064	0.569313	1
hsa-miR-582-3p	0.245439	-0.74083	1.30184	-0.569064	0.569313	1
hsa-miR-6516-5p	0.245439	-0.74083	1.30184	-0.569064	0.569313	1
hsa-miR-6749-3p	0.245439	-0.74083	1.30184	-0.569064	0.569313	1
hsa-miR-6761-5p	0.245439	-0.74083	1.30184	-0.569064	0.569313	1
hsa-miR-6793-5p	0.245439	-0.74083	1.30184	-0.569064	0.569313	1
hsa-miR-6842-3p	0.245439	-0.74083	1.30184	-0.569064	0.569313	1
hsa-miR-6846-5p	0.245439	-0.74083	1.30184	-0.569064	0.569313	1
hsa-miR-766-5p	0.245439	-0.74083	1.30184	-0.569064	0.569313	1
hsa-miR-891a-5p	0.245439	-0.74083	1.30184	-0.569064	0.569313	1
hsa-miR-937-5p	0.245439	-0.74083	1.30184	-0.569064	0.569313	1
hsa-miR-10523-5p	0.163626	-0.629548	1.27535	-0.49363	0.621568	1
hsa-miR-1197	0.163626	-0.629548	1.27535	-0.49363	0.621568	1
hsa-miR-1262	0.163626	-0.629548	1.27535	-0.49363	0.621568	1
hsa-miR-1296-3p	0.163626	-0.629548	1.27535	-0.49363	0.621568	1
hsa-miR-139-5p	0.163626	-0.629548	1.27535	-0.49363	0.621568	1
hsa-miR-152-5p	0.163626	-0.629548	1.27535	-0.49363	0.621568	1
hsa-miR-181b-2-3p	0.163626	-0.629548	1.27535	-0.49363	0.621568	1
hsa-miR-181d-5p	0.163626	-0.629548	1.27535	-0.49363	0.621568	1
hsa-miR-210-5p	0.163626	-0.629548	1.27535	-0.49363	0.621568	1
hsa-miR-3173-5p	0.163626	-0.629548	1.27535	-0.49363	0.621568	1
hsa-miR-3180-3p	0.163626	-0.629548	1.27535	-0.49363	0.621568	1
hsa-miR-3202	0.163626	-0.629548	1.27535	-0.49363	0.621568	1
hsa-miR-3613-5p	0.163626	-0.629548	1.27535	-0.49363	0.621568	1
hsa-miR-363-3p	0.163626	-0.629548	1.27535	-0.49363	0.621568	1
hsa-miR-3654	0.163626	-0.629548	1.27535	-0.49363	0.621568	1
hsa-miR-4429	0.163626	-0.629548	1.27535	-0.49363	0.621568	1
hsa-miR-4655-3p	0.163626	-0.629548	1.27535	-0.49363	0.621568	1
hsa-miR-4722-5p	0.163626	-0.629548	1.27535	-0.49363	0.621568	1
hsa-miR-4742-5p	0.163626	-0.629548	1.27535	-0.49363	0.621568	1
hsa-miR-4749-3p	0.163626	-0.629548	1.27535	-0.49363	0.621568	1
hsa-miR-4785	0.163626	-0.629548	1.27535	-0.49363	0.621568	1
hsa-miR-4787-3p	0.163626	-0.629548	1.27535	-0.49363	0.621568	1
hsa-miR-5187-3p	0.163626	-0.629548	1.27535	-0.49363	0.621568	1
hsa-miR-550a-3p	0.163626	-0.629548	1.27535	-0.49363	0.621568	1
hsa-miR-579-5p	0.163626	-0.629548	1.27535	-0.49363	0.621568	1
hsa-miR-6749-5p	0.163626	-0.629548	1.27535	-0.49363	0.621568	1
hsa-miR-6756-5p	0.163626	-0.629548	1.27535	-0.49363	0.621568	1
hsa-miR-6787-5p	0.163626	-0.629548	1.27535	-0.49363	0.621568	1
hsa-miR-6805-5p	0.163626	-0.629548	1.27535	-0.49363	0.621568	1
hsa-miR-6852-5p	0.163626	-0.629548	1.27535	-0.49363	0.621568	1
hsa-miR-6858-3p	0.163626	-0.629548	1.27535	-0.49363	0.621568	1
hsa-miR-6862-5p	0.163626	-0.629548	1.27535	-0.49363	0.621568	1
hsa-miR-6866-3p	0.163626	-0.629548	1.27535	-0.49363	0.621568	1
hsa-miR-6868-3p	0.163626	-0.629548	1.27535	-0.49363	0.621568	1

## Sheet: exosomes
id	baseMean	log2FoldChange	lfcSE	stat	pvalue	padj
hsa-miR-3178	413.081	4.53551	0.787488	5.75947	8.43771e-09	4.17667e-06
hsa-miR-3168	1197.64	4.12101	0.906943	4.54384	5.52379e-06	0.00136714
hsa-miR-29c-3p	37071.9	-3.47145	0.79132	-4.38691	1.14974e-05	0.00189707
hsa-miR-10400-5p	76.8846	2.77498	0.683477	4.0601	4.90527e-05	0.00607027
hsa-miR-6073	22.122	3.45731	0.863366	4.00445	6.21619e-05	0.00615403
hsa-miR-6836-3p	105.374	3.28853	0.833118	3.94726	7.90497e-05	0.0065216
hsa-miR-378a-3p	776.101	-2.26582	0.586187	-3.86536	0.000110926	0.00686355
hsa-miR-3960	161.534	2.82315	0.726873	3.88397	0.000102765	0.00686355
hsa-miR-1261	22.5397	-3.21395	0.915257	-3.51153	0.000445535	0.022054
hsa-miR-4497	74.803	3.27666	0.92639	3.53702	0.000404668	0.022054
hsa-miR-29a-3p	29710.2	-2.63569	0.758473	-3.475	0.000510853	0.0229884
hsa-miR-3196	42.1524	2.47667	0.746603	3.31726	0.000909054	0.034614
hsa-miR-7977	99.5912	2.68853	0.809064	3.32302	0.000890495	0.034614
hsa-miR-32-5p	229.296	-2.72401	0.830038	-3.28179	0.00103152	0.0357041
hsa-miR-607	6.41094	4.35351	1.33497	3.26112	0.00110973	0.0357041
hsa-miR-6872-3p	57.7306	3.12751	0.962311	3.24999	0.00115407	0.0357041
hsa-miR-1469	30.2124	2.43617	0.758185	3.21317	0.00131281	0.0361022
hsa-miR-590-3p	51.1759	-2.92606	0.906841	-3.22665	0.00125248	0.0361022
hsa-miR-140-3p	529.08	-2.14456	0.689138	-3.11195	0.00185854	0.0464403
hsa-miR-5001-5p	4.28889	4.13992	1.33153	3.10913	0.00187638	0.0464403
hsa-miR-141-3p	48872.8	-2.08585	0.684659	-3.04655	0.00231484	0.052084
hsa-miR-3195	9.59585	3.05724	1.00008	3.05699	0.00223573	0.052084
hsa-miR-3186-3p	8.54564	3.19383	1.08267	2.94996	0.0031781	0.0683983
hsa-miR-8082	5.0704	3.97258	1.36137	2.91808	0.00352198	0.0726408
hsa-miR-331-3p	32.3734	2.91495	1.02273	2.85015	0.00436981	0.0819259
hsa-miR-374a-5p	514.822	-1.98467	0.698005	-2.84334	0.00446429	0.0819259
hsa-miR-378d	4.51031	-3.36327	1.1867	-2.83414	0.00459492	0.0819259
hsa-miR-4492	22.6154	2.64304	0.936864	2.82115	0.00478516	0.0819259
hsa-miR-6819-3p	6.58878	3.27445	1.16238	2.81701	0.00484724	0.0819259
hsa-miR-940	47.6814	2.25315	0.802039	2.80928	0.0049652	0.0819259
hsa-miR-3614-3p	24.7197	2.40856	0.869398	2.77038	0.00559905	0.0839857
hsa-miR-3621	24.8496	2.19344	0.790783	2.77375	0.00554138	0.0839857
hsa-miR-4443	192.54	-2.05614	0.738194	-2.78537	0.0053467	0.0839857
hsa-miR-511-3p	13.4285	-2.70354	0.990462	-2.72958	0.00634156	0.0923256
hsa-miR-1908-3p	7.29852	2.80317	1.03497	2.70846	0.00675969	0.0956013
hsa-miR-8069	8.68353	3.05563	1.13555	2.69088	0.00712645	0.0979887
hsa-miR-376c-3p	3.53089	-3.40376	1.27177	-2.6764	0.00744184	0.0995597
hsa-miR-6751-3p	10.5386	2.68225	1.00727	2.66288	0.00774739	0.10092
hsa-miR-532-3p	35.4406	2.04417	0.776036	2.63412	0.00843566	0.107068
hsa-miR-516b-5p	12.4505	-2.36672	0.919045	-2.5752	0.0100183	0.123976
hsa-miR-6748-3p	4.18273	3.27132	1.28627	2.54326	0.0109823	0.132592
hsa-miR-148b-3p	1915.75	-1.81407	0.717862	-2.52705	0.0115024	0.135564
hsa-miR-101-3p	1948.21	-1.93528	0.770092	-2.51305	0.0119693	0.136871
hsa-miR-150-5p	44.137	2.41891	0.964752	2.50728	0.0121663	0.136871
hsa-miR-378c	9.69726	-2.25927	0.917602	-2.46215	0.0138108	0.151919
hsa-miR-651-5p	12.1817	-2.50864	1.03974	-2.41275	0.0158325	0.170372
hsa-miR-4330	11.0042	2.40633	1.0029	2.39937	0.0164231	0.172967
hsa-miR-6869-5p	24.9181	1.77666	0.744412	2.38666	0.0170024	0.175337
hsa-miR-6805-3p	4.87576	2.7105	1.16218	2.33226	0.019687	0.198878
hsa-miR-148b-5p	103.961	-2.00218	0.868271	-2.30594	0.0211142	0.204932
hsa-miR-4508	17.1383	1.88536	0.816752	2.30836	0.020979	0.204932
hsa-miR-145-5p	61.0425	1.52792	0.667019	2.29067	0.0219824	0.209194
hsa-miR-148a-3p	171998	-2.01041	0.882798	-2.27731	0.0227677	0.209194
hsa-miR-4452	3.55626	2.97557	1.30713	2.27642	0.0228212	0.209194
hsa-miR-142-5p	34.2501	-1.94372	0.858828	-2.26322	0.023622	0.212598
hsa-miR-4796-3p	2.86719	2.89901	1.29062	2.24621	0.0246904	0.218246
hsa-miR-452-5p	42.6602	-1.86903	0.835364	-2.23738	0.0252616	0.219377
hsa-miR-340-5p	235.203	-1.67951	0.754427	-2.22621	0.0260001	0.221898
hsa-miR-4301	8.05191	2.30563	1.04198	2.21272	0.0269167	0.223285
hsa-miR-6131	49.3713	1.93827	0.876814	2.21058	0.0270649	0.223285
hsa-miR-125a-5p	6451.77	1.81371	0.830657	2.18346	0.0290017	0.235342
hsa-miR-556-3p	3.64277	2.68156	1.23475	2.17174	0.0298753	0.238521
hsa-miR-3675-3p	6.81601	2.45746	1.14274	2.1505	0.0315161	0.247626
hsa-miR-324-5p	164.226	1.64038	0.77132	2.12672	0.0334436	0.254686
hsa-miR-5088-3p	8.29963	2.27797	1.0705	2.12795	0.0333411	0.254686
hsa-miR-125b-5p	3500.43	1.63673	0.786782	2.08029	0.0374993	0.261439
hsa-miR-378g	6.4753	-2.11492	1.014	-2.08572	0.0370042	0.261439
hsa-miR-452-3p	103.069	-1.91547	0.913069	-2.09784	0.0359197	0.261439
hsa-miR-664b-3p	22.3552	-1.88209	0.902583	-2.08523	0.0370488	0.261439
hsa-miR-6729-3p	3.03514	2.5048	1.1934	2.09889	0.0358267	0.261439
hsa-miR-7704	231.021	1.57859	0.752508	2.09777	0.0359258	0.261439
hsa-miR-29b-2-5p	50.3375	1.60106	0.774731	2.0666	0.0387714	0.262902
hsa-miR-301b-3p	6.25733	-2.38188	1.15064	-2.07005	0.0384475	0.262902
hsa-let-7a-3p	185.154	-1.84836	0.903879	-2.04492	0.0408625	0.266549
hsa-miR-1343-5p	3.84743	2.49125	1.22188	2.03887	0.0414632	0.266549
hsa-miR-152-3p	1546.17	-1.52297	0.74499	-2.04428	0.0409261	0.266549
hsa-miR-4787-5p	17.4911	2.02715	0.989522	2.04862	0.0404995	0.266549
hsa-let-7f-5p	7107.31	-1.29633	0.641031	-2.02226	0.0431496	0.27067
hsa-miR-3135b	43.0481	1.94049	0.959786	2.02179	0.0431979	0.27067
hsa-miR-130a-3p	5.73497	-2.10861	1.0648	-1.98029	0.0476715	0.294967
hsa-miR-29b-3p	1762.74	-1.31889	0.66829	-1.97353	0.0484354	0.295994
hsa-miR-4800-3p	12.163	1.92941	0.98262	1.96354	0.0495836	0.299316
hsa-miR-199a-3p_hsa-miR-199b-3p	630.856	-1.42831	0.73252	-1.94986	0.0511925	0.30167
hsa-miR-625-5p	4.33548	2.32947	1.19458	1.95002	0.0511731	0.30167
hsa-miR-10a-3p	15.9277	-2.06871	1.0849	-1.90683	0.0565427	0.329278
hsa-miR-6747-3p	3.31054	2.31462	1.21964	1.89778	0.0577245	0.332251
hsa-miR-664a-3p	159.861	-1.348	0.721842	-1.86744	0.0618395	0.351846
hsa-miR-4488	270.507	1.48218	0.802609	1.8467	0.0647908	0.364448
hsa-miR-1277-5p	24.3476	-1.55152	0.848012	-1.8296	0.0673097	0.366843
hsa-miR-21-5p	8064.51	-1.24873	0.680472	-1.83509	0.0664922	0.366843
hsa-miR-31-5p	5.3642	2.00333	1.10138	1.81893	0.068922	0.366843
hsa-miR-6126	92.1613	1.32812	0.72939	1.82087	0.0686269	0.366843
hsa-miR-96-5p	494.466	-1.36878	0.750634	-1.82349	0.0682289	0.366843
hsa-let-7b-3p	129.758	-1.28056	0.714365	-1.79258	0.0730403	0.376307
hsa-miR-186-5p	2291.13	1.07707	0.600118	1.79477	0.0726904	0.376307
hsa-miR-193a-3p	39.447	-1.76189	0.985279	-1.78822	0.073741	0.376307
hsa-miR-301a-3p	2.8235	-2.33429	1.30089	-1.79438	0.0727523	0.376307
hsa-miR-184	4.0126	-2.37339	1.34211	-1.7684	0.0769942	0.385433
hsa-miR-29c-5p	638.453	1.25358	0.709099	1.76785	0.0770867	0.385433
hsa-miR-548aw	4.23294	-2.23402	1.27277	-1.75524	0.0792175	0.392126
hsa-miR-6836-5p	3.25652	2.0942	1.21465	1.72412	0.0846857	0.415044
hsa-miR-143-3p	210.923	-1.12443	0.655036	-1.71659	0.0860534	0.415471
hsa-miR-219a-5p	12.5548	-1.86475	1.10086	-1.6939	0.0902839	0.415471
hsa-miR-28-3p	564.595	1.06878	0.632856	1.68882	0.0912548	0.415471
hsa-miR-374b-5p	131.499	-1.07519	0.634956	-1.69333	0.0903927	0.415471
hsa-miR-382-5p	12.5849	1.41031	0.84001	1.67893	0.0931663	0.415471
hsa-miR-429	3690.86	-1.15623	0.684482	-1.68921	0.0911801	0.415471
hsa-miR-518e-3p	5.97712	1.83929	1.08057	1.70215	0.088728	0.415471
hsa-miR-519d-3p	6.35067	1.67677	0.998555	1.67919	0.0931142	0.415471
hsa-miR-6724-5p	53.2254	1.5426	0.904606	1.70527	0.0881441	0.415471
hsa-miR-941	57.7075	1.37002	0.814056	1.68296	0.0923828	0.415471
hsa-miR-6777-5p	3.22978	2.04113	1.22716	1.66329	0.096254	0.425409
hsa-let-7f-2-3p	11.6724	-1.69498	1.03614	-1.63585	0.10187	0.427336
hsa-miR-132-3p	120.786	1.51081	0.92032	1.64161	0.100671	0.427336
hsa-miR-200a-3p	36393.3	-1.19194	0.723911	-1.64653	0.0996539	0.427336
hsa-miR-26a-5p	11932.6	-0.933865	0.569575	-1.63958	0.101092	0.427336
hsa-miR-374a-3p	11.4577	-1.58903	0.963483	-1.64926	0.0990946	0.427336
hsa-miR-4516	684.684	1.22723	0.749048	1.63838	0.101342	0.427336
hsa-miR-4286	57.922	1.34501	0.830759	1.61902	0.105444	0.43861
hsa-miR-6749-5p	3.3685	1.9538	1.21228	1.61168	0.107032	0.438835
hsa-miR-6765-3p	181.012	1.3767	0.855299	1.60962	0.107481	0.438835
hsa-miR-6857-5p	4.25251	1.85785	1.15644	1.60653	0.108157	0.438835
hsa-let-7i-5p	3054.61	-1.28546	0.805551	-1.59576	0.110543	0.444868
hsa-miR-875-5p	16.0261	-1.40458	0.882741	-1.59116	0.111574	0.445397
hsa-miR-590-5p	3.66857	-1.89962	1.20841	-1.572	0.115951	0.459167
hsa-miR-498-5p	8.05112	-1.39557	0.89555	-1.55833	0.119154	0.461508
hsa-miR-518a-3p	8.52523	1.66392	1.06648	1.5602	0.118712	0.461508
hsa-miR-652-5p	4.73792	-1.86562	1.19779	-1.55755	0.11934	0.461508
hsa-miR-125b-2-3p	67.5768	-1.07836	0.705705	-1.52806	0.126498	0.481664
hsa-miR-3173-5p	4.85474	1.70551	1.11439	1.53044	0.125907	0.481664
hsa-miR-423-5p	5915.94	-1.21535	0.802625	-1.51422	0.12997	0.487387
hsa-miR-518b	63.9809	1.33599	0.880501	1.5173	0.12919	0.487387
hsa-miR-3127-5p	3.54749	1.79415	1.19752	1.49822	0.134075	0.499002
hsa-miR-130b-5p	6.10446	1.51153	1.01631	1.48728	0.136942	0.505702
hsa-miR-524-5p	4.9119	-1.67802	1.13105	-1.48359	0.137919	0.505702
hsa-miR-516a-5p	151.129	-1.43326	0.973739	-1.47191	0.141044	0.51336
hsa-miR-142-3p	39.0268	-1.18659	0.812317	-1.46075	0.144085	0.516825
hsa-miR-362-3p	4.57071	-1.56953	1.07268	-1.46318	0.143418	0.516825
hsa-miR-5011-3p	5.1839	1.64187	1.12878	1.45456	0.145792	0.518869
hsa-miR-518f-3p	12.6999	1.21282	0.835792	1.4511	0.146751	0.518869
hsa-miR-1226-3p	2.85795	1.87988	1.3192	1.42501	0.154154	0.519929
hsa-miR-1276	6.34275	1.31926	0.915567	1.44092	0.149607	0.519929
hsa-miR-3144-3p	5.66411	-1.55231	1.09529	-1.41725	0.156409	0.519929
hsa-miR-339-5p	1015.92	0.925238	0.650134	1.42315	0.154693	0.519929
hsa-miR-454-3p	19.1267	-1.05061	0.743352	-1.41335	0.157554	0.519929
hsa-miR-517a-3p_hsa-miR-517b-3p	47.867	1.05137	0.735254	1.42995	0.152732	0.519929
hsa-miR-576-3p	4.36414	-1.59489	1.10918	-1.4379	0.150463	0.519929
hsa-miR-619-5p	8.99633	1.19465	0.844261	1.41502	0.157062	0.519929
hsa-miR-6821-5p	12.9666	1.54031	1.0747	1.43324	0.151789	0.519929
hsa-miR-8485	3.45878	1.73443	1.21269	1.43023	0.15265	0.519929
hsa-miR-766-3p	13.8148	-1.30354	0.928879	-1.40334	0.160514	0.526189
hsa-miR-421	188.19	1.19573	0.857422	1.39457	0.163146	0.529681
hsa-miR-93-3p	32.4968	1.02745	0.737755	1.39267	0.16372	0.529681
hsa-miR-98-5p	88.9572	-1.02126	0.735765	-1.38803	0.165129	0.530773
hsa-miR-130b-3p	234.947	-1.36041	0.995148	-1.36705	0.171611	0.537883
hsa-miR-190b-5p	97.859	-1.11083	0.812252	-1.3676	0.171438	0.537883
hsa-miR-627-5p	7.89632	-1.35494	0.99132	-1.3668	0.171688	0.537883
hsa-miR-93-5p	1191.06	0.919996	0.669865	1.37341	0.169626	0.537883
hsa-miR-5787	4.08515	1.49416	1.10999	1.3461	0.17827	0.554991
hsa-miR-378a-5p	33.7237	1.19196	0.897602	1.32794	0.184199	0.569866
hsa-miR-330-5p	4.69229	1.37428	1.04635	1.31341	0.189046	0.581228
hsa-miR-27a-3p	2381.78	-1.36106	1.04363	-1.30415	0.192181	0.585878
hsa-miR-324-3p	111.896	0.785396	0.603931	1.30047	0.193439	0.585878
hsa-miR-579-3p	3.93794	-1.64549	1.26721	-1.29852	0.194109	0.585878
hsa-miR-25-3p	3150.18	0.955872	0.745415	1.28234	0.199725	0.599174
hsa-miR-6089	10.1837	1.22928	0.97338	1.26289	0.206627	0.612457
hsa-miR-6826-3p	3.09808	1.68626	1.33451	1.26358	0.20638	0.612457
hsa-miR-30e-5p	3395.15	-0.933904	0.742924	-1.25706	0.20873	0.615009
hsa-miR-1260b	13.1421	1.00856	0.815239	1.23714	0.216037	0.623494
hsa-miR-196a-5p	1971.6	-1.16111	0.9335	-1.24382	0.213564	0.623494
hsa-miR-200c-3p	31413.4	-0.900406	0.725408	-1.24124	0.214517	0.623494
hsa-miR-4640-3p	7.30145	1.09877	0.889337	1.23549	0.216648	0.623494
hsa-miR-126-3p	3.13365	-1.48686	1.21248	-1.2263	0.220085	0.627846
hsa-miR-140-5p	19.4124	-0.948185	0.774233	-1.22468	0.220697	0.627846
hsa-miR-7-5p	22.5027	-0.932586	0.766002	-1.21747	0.223425	0.631973
hsa-miR-146b-5p	6812.52	-0.79606	0.661477	-1.20346	0.2288	0.632714
hsa-miR-15a-5p	258.221	-1.00079	0.825473	-1.21239	0.225364	0.632714
hsa-miR-2277-3p	12.1368	0.998306	0.827819	1.20595	0.227838	0.632714
hsa-miR-374b-3p	2.91445	-1.53536	1.27281	-1.20628	0.22771	0.632714
hsa-miR-1468-5p	7.22926	-1.19245	0.994236	-1.19936	0.230387	0.632949
hsa-miR-548i	6.39714	-1.29109	1.07892	-1.19665	0.231442	0.632949
hsa-miR-9901	2.89514	1.59971	1.34614	1.18837	0.234688	0.6383
hsa-let-7f-1-3p	24.94	-1.19379	1.03646	-1.1518	0.249403	0.667686
hsa-miR-196a-1-3p	34.5496	0.830202	0.718175	1.15599	0.247686	0.667686
hsa-miR-4448	34.8402	1.31512	1.14212	1.15147	0.249539	0.667686
hsa-miR-26b-5p	3295.55	-0.701402	0.616676	-1.13739	0.255375	0.679627
hsa-miR-548h-3p_hsa-miR-548z	3.97425	-1.26248	1.11658	-1.13067	0.258196	0.679825
hsa-miR-6793-5p	4.82591	1.27876	1.12968	1.13197	0.257646	0.679825
hsa-miR-760	6.58875	-1.24245	1.10852	-1.12082	0.262365	0.687146
hsa-miR-101-5p	3.94669	-1.28794	1.16617	-1.10442	0.269411	0.698212
hsa-miR-4693-3p	3.78866	1.28169	1.15795	1.10686	0.268354	0.698212
hsa-miR-342-3p	3724.74	0.745362	0.68182	1.09319	0.274308	0.707201
hsa-miR-10527-5p	15.9813	0.846431	0.782233	1.08207	0.279221	0.709018
hsa-miR-320c	32.4043	-0.822913	0.75927	-1.08382	0.278444	0.709018
hsa-miR-519d-5p	4.90907	1.11943	1.03472	1.08187	0.27931	0.709018
hsa-miR-10394-3p	3.3951	1.36276	1.28991	1.05647	0.290752	0.719611
hsa-miR-191-5p	10041.3	0.722721	0.68062	1.06186	0.288301	0.719611
hsa-miR-4728-3p	7.46726	1.00663	0.95159	1.05784	0.290128	0.719611
hsa-miR-499a-5p	333.963	-0.736479	0.693621	-1.06179	0.288331	0.719611
hsa-miR-584-5p	49.2238	-0.944177	0.88731	-1.06409	0.287288	0.719611
hsa-miR-1179	5.09603	-1.1401	1.08814	-1.04775	0.294754	0.722422
hsa-miR-99b-5p	2124.27	0.72894	0.695795	1.04764	0.294807	0.722422
hsa-miR-30d-5p	53649.1	0.679759	0.65267	1.0415	0.297642	0.725776
hsa-miR-6075	5.87105	1.14158	1.10925	1.02914	0.303413	0.732632
hsa-miR-615-3p	15.9717	0.934368	0.905501	1.03188	0.302128	0.732632
hsa-miR-625-3p	3.25113	-1.1556	1.12636	-1.02596	0.304909	0.732669
hsa-miR-195-5p	177.25	-0.727011	0.713718	-1.01863	0.308381	0.733887
hsa-miR-29a-5p	16.386	-0.884924	0.866338	-1.02145	0.30704	0.733887
hsa-miR-196b-5p	100.742	-0.693444	0.684674	-1.01281	0.311151	0.733954
hsa-miR-24-3p	3328.91	0.905154	0.894118	1.01234	0.311374	0.733954
hsa-miR-92b-3p	153.325	-0.628112	0.624542	-1.00572	0.314552	0.73793
hsa-let-7c-5p	4279.35	-0.864882	0.897001	-0.964193	0.334949	0.743497
hsa-miR-1246	86.1779	-0.820624	0.840311	-0.976572	0.328781	0.743497
hsa-miR-1260a	6.43	0.922353	0.934797	0.986688	0.323795	0.743497
hsa-miR-128-3p	213.035	-0.575479	0.592328	-0.971553	0.331273	0.743497
hsa-miR-18a-5p	31.7989	-0.779323	0.807042	-0.965653	0.334218	0.743497
hsa-miR-23b-3p	157.076	0.62383	0.639597	0.97535	0.329387	0.743497
hsa-miR-26b-3p	23.8206	0.766593	0.77698	0.986632	0.323823	0.743497
hsa-miR-320d	45.398	-0.701616	0.70326	-0.997662	0.318443	0.743497
hsa-miR-330-3p	10.4045	0.956285	0.966607	0.989322	0.322506	0.743497
hsa-miR-4651	3.10854	1.14238	1.17915	0.968823	0.332633	0.743497
hsa-miR-4749-5p	2.84219	-1.19864	1.23033	-0.974242	0.329936	0.743497
hsa-miR-519a-3p	4.54672	-1.08668	1.11799	-0.971996	0.331053	0.743497
hsa-miR-6789-5p	2.77691	1.15961	1.20715	0.960614	0.336746	0.744149
hsa-miR-10401-3p	7.22438	0.991695	1.03862	0.954819	0.339669	0.746813
hsa-miR-1301-3p	13.2677	0.814253	0.858167	0.948828	0.342708	0.746813
hsa-miR-345-3p	5.40844	0.96358	1.01537	0.94899	0.342626	0.746813
hsa-miR-365a-5p	8.82466	-0.800358	0.847763	-0.944082	0.345128	0.746813
hsa-miR-499a-3p	5.49202	-1.06568	1.12966	-0.943363	0.345495	0.746813
hsa-miR-25-5p	4.72553	0.965519	1.03118	0.936326	0.349105	0.749875
hsa-miR-515-3p	9.01639	-1.09508	1.17158	-0.934702	0.349942	0.749875
hsa-miR-134-5p	4.09026	-0.957203	1.06161	-0.901656	0.36724	0.780187
hsa-miR-4668-5p	7.06976	0.884622	0.979823	0.902838	0.366612	0.780187
hsa-miR-181b-5p	1054.02	-0.584806	0.654938	-0.892918	0.371901	0.786714
hsa-let-7g-3p	18.433	-0.797136	0.896357	-0.889307	0.373838	0.787446
hsa-miR-199b-5p	116.804	-0.689413	0.782302	-0.881262	0.378176	0.793209
hsa-miR-193b-3p	520.531	-0.533285	0.629587	-0.847039	0.396973	0.794976
hsa-miR-203a-3p	131.799	-0.612716	0.725384	-0.844678	0.398291	0.794976
hsa-miR-2116-5p	5.74779	-0.888451	1.03147	-0.861342	0.38905	0.794976
hsa-miR-328-3p	57.5646	0.608636	0.718822	0.846714	0.397155	0.794976
hsa-miR-3615	802.707	0.705134	0.81098	0.869483	0.384583	0.794976
hsa-miR-365b-5p	21.7364	-0.701405	0.822729	-0.852535	0.393917	0.794976
hsa-miR-3907	8.94388	0.916781	1.06291	0.862523	0.3884	0.794976
hsa-miR-423-3p	1418.4	-0.580565	0.677769	-0.856582	0.391676	0.794976
hsa-miR-488-3p	10.9381	-0.734746	0.867827	-0.84665	0.39719	0.794976
hsa-miR-491-5p	7.25104	0.752602	0.88425	0.851119	0.394703	0.794976
hsa-miR-6859-5p	3.70092	0.960606	1.10513	0.869224	0.384724	0.794976
hsa-miR-877-5p	40.802	-0.7496	0.873652	-0.858007	0.390888	0.794976
hsa-miR-6873-3p	7.02735	1.01207	1.20695	0.838531	0.401732	0.796254
hsa-miR-99a-5p	2643.28	-0.624726	0.745682	-0.837791	0.402148	0.796254
hsa-miR-100-5p	191.621	-0.668331	0.808003	-0.827139	0.408158	0.804934
hsa-miR-5010-3p	3.58849	-0.926416	1.12521	-0.823329	0.410321	0.805987
hsa-miR-718	2.94782	0.957322	1.18004	0.811264	0.417214	0.816288
hsa-miR-26a-2-3p	19.2278	-0.635753	0.7869	-0.807921	0.419136	0.81682
hsa-miR-3200-3p	6.85849	0.841066	1.05039	0.800716	0.423296	0.821693
hsa-miR-335-5p	1517.43	-0.598575	0.755215	-0.792588	0.428018	0.825714
hsa-miR-6777-3p	6.06709	0.870858	1.10039	0.791411	0.428704	0.825714
hsa-miR-765	4.94502	-0.860759	1.0938	-0.786942	0.431316	0.827525
hsa-miR-1307-5p	462.932	-0.496313	0.653102	-0.759931	0.447296	0.838452
hsa-miR-193b-5p	76.7592	-0.57049	0.756139	-0.754478	0.450562	0.838452
hsa-miR-197-3p	305.315	0.567129	0.746403	0.759816	0.447365	0.838452
hsa-miR-30c-2-3p	27.4094	-0.54697	0.723399	-0.756111	0.449582	0.838452
hsa-miR-30e-3p	454.4	-0.576727	0.75331	-0.76559	0.44392	0.838452
hsa-miR-339-3p	273.434	0.493162	0.640884	0.769504	0.441594	0.838452
hsa-miR-497-5p	75.1305	-0.560671	0.736893	-0.760858	0.446742	0.838452
hsa-miR-500a-3p	5.94387	-0.778586	1.02387	-0.760432	0.446996	0.838452
hsa-miR-107	3.70204	0.862885	1.15898	0.744524	0.45656	0.839254
hsa-miR-1268b	3.11819	-0.92362	1.23859	-0.745703	0.455847	0.839254
hsa-miR-1304-3p	8.459	0.763894	1.03675	0.736819	0.461233	0.839254
hsa-miR-135a-5p	71.4643	-0.572159	0.772592	-0.740571	0.458954	0.839254
hsa-miR-181a-2-3p	227.058	0.451484	0.616211	0.732678	0.463755	0.839254
hsa-miR-23b-5p	3.84788	0.779605	1.03919	0.750203	0.453133	0.839254
hsa-miR-33a-5p	15.1518	-0.700907	0.949918	-0.737861	0.460599	0.839254
hsa-miR-340-3p	4.88126	0.718656	0.982624	0.731365	0.464557	0.839254
hsa-miR-744-5p	97.5149	0.493907	0.681414	0.724827	0.468558	0.843405
hsa-miR-152-5p	2.85611	0.831916	1.17652	0.707101	0.479504	0.845586
hsa-miR-1976	9.7648	0.711511	1.00136	0.710546	0.477366	0.845586
hsa-miR-200b-5p	238.75	0.44494	0.623989	0.713058	0.47581	0.845586
hsa-miR-320e	2.78044	0.9037	1.28705	0.702149	0.482586	0.845586
hsa-miR-5100	50.2431	0.571812	0.810143	0.705816	0.480303	0.845586
hsa-miR-660-5p	168.273	-0.620001	0.869042	-0.713431	0.475579	0.845586
hsa-miR-7706	20.2381	0.575539	0.817549	0.703981	0.481445	0.845586
hsa-miR-9983-3p	61.2651	-0.632584	0.902677	-0.700787	0.483436	0.845586
hsa-miR-1283	36.0032	-0.765131	1.09679	-0.697611	0.485421	0.846068
hsa-let-7d-5p	1304.63	0.456491	0.674595	0.67669	0.498603	0.85837
hsa-let-7g-5p	4403.87	-0.545946	0.810723	-0.673406	0.500689	0.85837
hsa-miR-1266-5p	4.41833	-0.698554	1.04033	-0.671472	0.50192	0.85837
hsa-miR-15b-5p	281.962	-0.430303	0.638472	-0.673957	0.500339	0.85837
hsa-miR-296-5p	5.53261	0.763534	1.14431	0.667243	0.504617	0.85837
hsa-miR-520g-3p	4.50893	0.762742	1.14185	0.667989	0.50414	0.85837
hsa-miR-98-3p	7.01077	-0.659301	0.985895	-0.668734	0.503665	0.85837
hsa-miR-574-3p	640.425	0.419056	0.631075	0.664035	0.506668	0.858906
hsa-miR-1299	43.4844	0.728974	1.10817	0.657819	0.510654	0.859775
hsa-miR-561-5p	2.83216	-0.819631	1.24583	-0.657901	0.510602	0.859775
hsa-miR-4466	3.50439	0.846509	1.29865	0.651838	0.514505	0.859965
hsa-miR-500a-5p	6.35761	0.629525	0.969161	0.649556	0.515979	0.859965
hsa-miR-628-3p	39.2653	0.523399	0.803157	0.651677	0.514609	0.859965
hsa-miR-3605-3p	7.67053	0.706056	1.10015	0.641785	0.521013	0.865441
hsa-miR-185-5p	143.796	0.484576	0.763144	0.634973	0.525446	0.869756
hsa-miR-3138	3.22205	0.725505	1.15212	0.629714	0.528882	0.869756
hsa-miR-378f	4.5265	-0.639809	1.0128	-0.631724	0.527567	0.869756
hsa-miR-141-5p	171.427	-0.365234	0.58656	-0.62267	0.533501	0.874447
hsa-miR-1303	11.2477	-0.471724	0.792907	-0.59493	0.55189	0.8774
hsa-miR-1343-3p	4.89214	-0.698163	1.16271	-0.60046	0.5482	0.8774
hsa-miR-191-3p	9.29801	-0.508186	0.860484	-0.590582	0.554801	0.8774
hsa-miR-22-3p	9613.55	0.353704	0.59357	0.595893	0.551247	0.8774
hsa-miR-33b-5p	29.2513	-0.580299	0.969621	-0.59848	0.54952	0.8774
hsa-miR-3913-5p	5.48495	-0.645724	1.06072	-0.608758	0.542685	0.8774
hsa-miR-3940-3p	8.55643	-0.542392	0.898339	-0.603772	0.545995	0.8774
hsa-miR-524-3p	3.12001	0.698503	1.1677	0.598187	0.549715	0.8774
hsa-miR-548e-5p	3.8439	-0.700702	1.17209	-0.597821	0.549959	0.8774
hsa-miR-6082	2.97088	0.76404	1.28936	0.592571	0.553468	0.8774
hsa-miR-6511b-3p	4.19459	0.699188	1.13981	0.613423	0.539597	0.8774
hsa-miR-30a-3p	864.791	-0.509717	0.868657	-0.586787	0.557347	0.87862
hsa-miR-3613-5p	20.9591	-0.519686	0.891281	-0.583078	0.559841	0.87975
hsa-miR-151a-3p	1329.99	-0.357035	0.620789	-0.57513	0.565203	0.885366
hsa-miR-1292-5p	4.97265	-0.575702	1.00857	-0.570809	0.568129	0.887141
hsa-miR-1285-3p	3.88994	-0.61803	1.11408	-0.554746	0.579069	0.890556
hsa-miR-222-3p	144.175	0.481863	0.866809	0.555905	0.578276	0.890556
hsa-miR-331-5p	12.6342	-0.519479	0.937026	-0.554391	0.579311	0.890556
hsa-miR-501-5p	5.47235	0.6895	1.23163	0.559825	0.575599	0.890556
hsa-miR-664a-5p	285.419	0.454908	0.809783	0.561765	0.574276	0.890556
hsa-miR-6510-3p	12.1162	0.539423	0.989943	0.544903	0.58582	0.897774
hsa-miR-10399-5p	3.89015	-0.559438	1.05072	-0.532434	0.594425	0.901541
hsa-miR-16-2-3p	10.4092	0.591921	1.10991	0.533307	0.593821	0.901541
hsa-miR-187-5p	39.0152	0.557184	1.03566	0.538001	0.590576	0.901541
hsa-miR-204-5p	7.55	0.524598	0.988665	0.530613	0.595687	0.901541
hsa-miR-3074-5p	19.0143	0.533818	1.0107	0.528165	0.597385	0.901541
hsa-miR-2110	78.7088	0.398755	0.778806	0.512009	0.608645	0.912967
hsa-miR-223-3p	205.243	0.41518	0.806884	0.514548	0.606869	0.912967
hsa-miR-181a-5p	2989.6	-0.388115	0.774226	-0.501294	0.616164	0.918679
hsa-miR-425-3p	190.763	0.33179	0.661041	0.50192	0.615724	0.918679
hsa-let-7i-3p	101.237	-0.357931	0.776025	-0.461237	0.644629	0.919026
hsa-miR-10a-5p	474.753	0.309052	0.628444	0.491774	0.622879	0.919026
hsa-miR-146a-5p	876.734	-0.380594	0.837889	-0.45423	0.649663	0.919026
hsa-miR-187-3p	814.361	-0.323122	0.68404	-0.472373	0.636661	0.919026
hsa-miR-192-5p	279.247	-0.418867	0.927847	-0.451439	0.651673	0.919026
hsa-miR-200c-5p	32.7515	0.344268	0.70412	0.488934	0.624888	0.919026
hsa-miR-20a-3p	5.26004	-0.509609	1.06912	-0.476661	0.633604	0.919026
hsa-miR-23a-3p	3263.96	-0.395605	0.846836	-0.467156	0.640388	0.919026
hsa-miR-3065-3p	13.2649	-0.476914	0.957425	-0.498122	0.618398	0.919026
hsa-miR-30b-3p	9.23594	0.408955	0.90545	0.45166	0.651514	0.919026
hsa-miR-320a-3p	5101.82	0.320262	0.685068	0.467489	0.64015	0.919026
hsa-miR-361-3p	969.732	0.336234	0.730041	0.460569	0.645108	0.919026
hsa-miR-4454	318.475	0.337053	0.692764	0.486533	0.626589	0.919026
hsa-miR-4667-5p	3.23807	-0.544809	1.13119	-0.481626	0.630071	0.919026
hsa-miR-505-5p	3.48965	-0.530174	1.09523	-0.484076	0.628332	0.919026
hsa-miR-652-3p	156.505	-0.292917	0.620547	-0.472031	0.636905	0.919026
hsa-miR-665	5.92448	-0.440582	0.964993	-0.456565	0.647984	0.919026
hsa-miR-671-5p	170.862	-0.355038	0.73127	-0.485509	0.627315	0.919026
hsa-miR-874-3p	48.1545	0.325548	0.714476	0.455646	0.648645	0.919026
hsa-let-7a-5p	26887.7	-0.250447	0.741892	-0.337578	0.735681	0.919037
hsa-let-7d-3p	539.035	0.224402	0.629261	0.356612	0.721382	0.919037
hsa-let-7e-5p	1073.7	-0.266439	0.689559	-0.386391	0.699207	0.919037
hsa-miR-10399-3p	5.85769	-0.351748	0.918342	-0.383025	0.701701	0.919037
hsa-miR-106b-3p	94.1706	-0.261731	0.75837	-0.345123	0.730002	0.919037
hsa-miR-1285-5p	4.08706	-0.469584	1.09441	-0.429075	0.667869	0.919037
hsa-miR-1296-5p	20.724	-0.314656	0.797965	-0.394324	0.693342	0.919037
hsa-miR-146b-3p	479.099	0.300553	0.85495	0.351544	0.72518	0.919037
hsa-miR-147b-3p	3.71358	-0.483803	1.13552	-0.426064	0.670061	0.919037
hsa-miR-149-5p	5.35094	0.360838	0.941107	0.383419	0.701409	0.919037
hsa-miR-155-5p	75.8118	-0.275752	0.78587	-0.350888	0.725672	0.919037
hsa-miR-181d-5p	2.90249	-0.473548	1.11447	-0.424908	0.670904	0.919037
hsa-miR-190a-5p	117.823	-0.288455	0.846423	-0.340792	0.73326	0.919037
hsa-miR-193a-5p	779.442	-0.382521	0.892285	-0.428699	0.668143	0.919037
hsa-miR-200b-3p	9592.57	0.255232	0.607076	0.420428	0.674173	0.919037
hsa-miR-21-3p	27.029	0.303607	0.862928	0.351833	0.724963	0.919037
hsa-miR-2116-3p	3.20099	0.426535	1.12016	0.380779	0.703368	0.919037
hsa-miR-215-5p	3.38288	-0.450215	1.12219	-0.401194	0.688278	0.919037
hsa-miR-221-5p	4.51912	-0.512957	1.15744	-0.443181	0.657635	0.919037
hsa-miR-224-5p	1798.81	0.327953	0.842492	0.389266	0.69708	0.919037
hsa-miR-27a-5p	4.62554	0.364496	1.09375	0.333253	0.738943	0.919037
hsa-miR-296-3p	9.09174	-0.324152	0.965672	-0.335675	0.737116	0.919037
hsa-miR-3064-5p	4.35643	-0.45563	1.05694	-0.431083	0.666408	0.919037
hsa-miR-3065-5p	75.9258	0.301085	0.779564	0.386223	0.699332	0.919037
hsa-miR-30a-5p	8230.69	-0.275609	0.782675	-0.352137	0.724736	0.919037
hsa-miR-32-3p	3.63945	-0.47493	1.0852	-0.437643	0.661645	0.919037
hsa-miR-320b	46.5612	0.27171	0.699598	0.38838	0.697735	0.919037
hsa-miR-33b-3p	6.17751	0.426031	1.04692	0.406939	0.684053	0.919037
hsa-miR-34a-5p	125.347	0.272652	0.755399	0.360937	0.718146	0.919037
hsa-miR-361-5p	718.805	-0.235359	0.63108	-0.372947	0.709188	0.919037
hsa-miR-365a-3p_hsa-miR-365b-3p	3500.62	-0.266594	0.790394	-0.337293	0.735896	0.919037
hsa-miR-4664-5p	3.77705	-0.455625	1.26199	-0.361038	0.718071	0.919037
hsa-miR-501-3p	47.5437	-0.233857	0.690718	-0.33857	0.734933	0.919037
hsa-miR-519c-5p_hsa-miR-519b-5p_hsa-miR-523-5p_hsa-miR-518e-5p_hsa-miR-522-5p_hsa-miR-519a-5p	29.6492	0.30111	0.782013	0.385046	0.700204	0.919037
hsa-miR-5699-3p	3.6066	0.451142	1.12435	0.401248	0.688237	0.919037
hsa-miR-574-5p	226.794	0.275857	0.709597	0.388752	0.697459	0.919037
hsa-miR-589-3p	6.46774	-0.400052	0.999685	-0.400178	0.689025	0.919037
hsa-miR-664b-5p	14.0956	-0.32293	0.862657	-0.374344	0.708148	0.919037
hsa-miR-676-3p	5.26637	0.501603	1.11837	0.448512	0.653784	0.919037
hsa-miR-6820-3p	9.38797	0.371399	0.893758	0.415548	0.677741	0.919037
hsa-miR-6877-5p	3.44046	0.390596	1.14622	0.340768	0.733278	0.919037
hsa-miR-7-1-3p	28.3845	-0.378087	0.858262	-0.440526	0.659556	0.919037
hsa-miR-7110-5p	6.96305	-0.342062	0.939509	-0.364086	0.715794	0.919037
hsa-miR-769-5p	41.4255	0.256931	0.724978	0.354399	0.72304	0.919037
hsa-miR-9-5p	2.99461	-0.41154	1.16289	-0.353893	0.723419	0.919037
hsa-miR-942-5p	8.82676	0.419597	0.943137	0.444895	0.656395	0.919037
hsa-miR-9903	5.7989	0.453709	1.09245	0.415313	0.677913	0.919037
hsa-miR-17-3p	7.94748	-0.293558	0.915437	-0.320675	0.748456	0.922999
hsa-miR-210-3p	58.2795	-0.241686	0.754794	-0.320202	0.748815	0.922999
hsa-miR-3928-3p	6.27715	-0.33051	1.02765	-0.321617	0.747743	0.922999
hsa-miR-576-5p	43.9251	-0.237782	0.744969	-0.319184	0.749587	0.922999
hsa-miR-181a-3p	86.402	-0.24418	0.77652	-0.314454	0.753176	0.925117
hsa-miR-30c-5p	4332.87	-0.258499	0.84695	-0.305211	0.760205	0.930549
hsa-miR-7847-3p	11.8528	0.25926	0.853679	0.303698	0.761358	0.930549
hsa-miR-3174	5.21262	0.346971	1.1776	0.294643	0.768266	0.932088
hsa-miR-3688-3p	4.68361	-0.35061	1.18718	-0.29533	0.767742	0.932088
hsa-miR-5187-5p	6.11413	-0.349483	1.18308	-0.295401	0.767687	0.932088
hsa-miR-362-5p	8.69725	0.270094	0.935442	0.288734	0.772785	0.935277
hsa-miR-5001-3p	7.95408	0.249926	0.890432	0.280679	0.778957	0.935882
hsa-miR-769-3p	5.86491	0.284888	1.01348	0.281098	0.778635	0.935882
hsa-miR-885-5p	1753.55	0.198497	0.70342	0.282189	0.777799	0.935882
hsa-miR-12125	5.63344	0.280972	1.01373	0.277166	0.781652	0.936847
hsa-miR-22-5p	368.868	-0.206891	0.754603	-0.274171	0.783953	0.937335
hsa-miR-218-1-3p	2.92954	0.296747	1.103	0.269037	0.787901	0.937527
hsa-miR-28-5p	29.2298	-0.213387	0.787241	-0.271057	0.786347	0.937527
hsa-miR-99a-3p	54.5051	-0.174577	0.654927	-0.266559	0.789809	0.937543
hsa-miR-16-5p	10551.5	-0.188436	0.721984	-0.260998	0.794094	0.938105
hsa-miR-182-5p	9538.46	-0.2475	0.957195	-0.258568	0.795968	0.938105
hsa-miR-4727-3p	2.91379	0.302905	1.16486	0.260036	0.794836	0.938105
hsa-miR-151a-5p	273.02	0.226352	0.885786	0.255538	0.798308	0.938385
hsa-miR-19b-1-5p	6.21581	-0.263791	1.04121	-0.253351	0.799997	0.938385
hsa-let-7b-5p	38359.1	-0.206084	0.840754	-0.245118	0.806365	0.940985
hsa-miR-515-5p	42.5621	-0.244283	0.990123	-0.24672	0.805125	0.940985
hsa-miR-517c-3p	4.95219	0.286967	1.18037	0.243115	0.807916	0.940985
hsa-miR-103a-3p	1724.35	-0.156439	0.656263	-0.238379	0.811587	0.942657
hsa-miR-148a-5p	328.755	-0.169591	0.718821	-0.23593	0.813487	0.942657
hsa-miR-30d-3p	121.397	-0.148914	0.640511	-0.232493	0.816155	0.942657
hsa-miR-505-3p	27.6323	-0.205631	0.888468	-0.231444	0.81697	0.942657
hsa-miR-326	151.96	-0.170195	0.755717	-0.22521	0.821816	0.943849
hsa-miR-4763-3p	4.68502	0.261023	1.15603	0.225792	0.821363	0.943849
hsa-miR-1180-3p	6.19441	-0.219324	1.00741	-0.21771	0.827655	0.945017
hsa-miR-2115-5p	9.26398	-0.25377	1.15988	-0.21879	0.826813	0.945017
hsa-miR-335-3p	665.932	0.162969	0.752574	0.216548	0.828561	0.945017
hsa-miR-125a-3p	63.8536	-0.137483	0.685024	-0.200698	0.840935	0.945491
hsa-miR-205-5p	2410.94	-0.180123	0.902323	-0.199622	0.841776	0.945491
hsa-miR-3182	24.47	-0.170977	0.843722	-0.202647	0.839411	0.945491
hsa-miR-577	3.63061	0.225421	1.13338	0.198893	0.842347	0.945491
hsa-miR-628-5p	14.1278	0.166467	0.794514	0.20952	0.834042	0.945491
hsa-miR-9899	3.50124	-0.25391	1.20882	-0.210047	0.833631	0.945491
hsa-miR-99b-3p	113.041	0.128754	0.642009	0.200549	0.841051	0.945491
hsa-miR-15b-3p	28.9878	0.204038	1.04126	0.195953	0.844647	0.945928
hsa-miR-3613-3p	7.23398	-0.17311	0.922868	-0.187578	0.851207	0.951123
hsa-miR-1251-5p	3.62107	-0.180903	1.08365	-0.166938	0.867419	0.958757
hsa-miR-183-5p	4855.09	0.144164	0.900695	0.160059	0.872835	0.958757
hsa-miR-221-3p	830.081	-0.139346	0.875448	-0.159171	0.873534	0.958757
hsa-miR-3605-5p	5.71188	-0.178671	1.05966	-0.168611	0.866103	0.958757
hsa-miR-455-5p	3.44139	-0.208937	1.24922	-0.167254	0.86717	0.958757
hsa-miR-484	231.632	-0.114586	0.717906	-0.159612	0.873187	0.958757
hsa-miR-520b-5p_hsa-miR-519a-2-5p	12.8264	0.154656	0.931639	0.166004	0.868154	0.958757
hsa-miR-668-3p	3.64722	0.182286	1.13778	0.160212	0.872714	0.958757
hsa-miR-135b-5p	2.89405	-0.191899	1.2786	-0.150085	0.880697	0.964481
hsa-miR-182-3p	9.53851	-0.140677	0.960207	-0.146507	0.883521	0.965437
hsa-miR-6894-5p	3.07121	0.183327	1.27513	0.143771	0.885682	0.965666
hsa-miR-4800-5p	3.5244	0.15322	1.08622	0.141059	0.887823	0.965874
hsa-miR-183-3p	3.85266	0.151311	1.13313	0.133534	0.893771	0.970212
hsa-miR-195-3p	6.38758	0.114536	0.925182	0.123798	0.901475	0.976434
hsa-miR-18a-3p	14.6064	0.120892	1.0129	0.119353	0.904996	0.978107
hsa-miR-345-5p	1461.67	0.0688846	0.609716	0.112978	0.910048	0.981424
hsa-miR-1323	16.6808	-0.0911129	0.840608	-0.108389	0.913687	0.983038
hsa-miR-1843	44.4751	0.0789196	0.755461	0.104466	0.9168	0.983038
hsa-miR-27b-3p	683.377	-0.085257	0.86488	-0.0985767	0.921474	0.983038
hsa-miR-4429	7.83248	0.115131	1.11495	0.103261	0.917756	0.983038
hsa-miR-526b-5p	4.5866	-0.11098	1.11349	-0.0996687	0.920607	0.983038
hsa-miR-1287-5p	192.23	-0.0236198	0.87006	-0.0271474	0.978342	0.997068
hsa-miR-1307-3p	422.076	-0.0642632	0.951445	-0.0675427	0.94615	0.997068
hsa-miR-185-3p	3.69297	-0.0317222	1.06808	-0.0297001	0.976306	0.997068
hsa-miR-200a-5p	134.156	-0.0174006	0.659166	-0.0263979	0.97894	0.997068
hsa-miR-2115-3p	4.15499	-0.0326311	1.11876	-0.0291671	0.976731	0.997068
hsa-miR-2277-5p	5.87041	0.0506169	0.979684	0.0516666	0.958794	0.997068
hsa-miR-342-5p	13.6341	-0.0405853	0.943818	-0.0430012	0.965701	0.997068
hsa-miR-3616-3p	2.79941	0.0956016	1.27266	0.0751193	0.94012	0.997068
hsa-miR-375-3p	13697	-0.0392381	0.685262	-0.05726	0.954338	0.997068
hsa-miR-425-5p	815.068	-0.01951	0.682301	-0.0285944	0.977188	0.997068
hsa-miR-502-3p	54.0785	-0.0394034	0.828039	-0.0475864	0.962046	0.997068
hsa-miR-511-5p	261.675	-0.0267565	0.617112	-0.0433576	0.965416	0.997068
hsa-miR-518c-3p	14.933	0.0426248	0.778286	0.0547676	0.956324	0.997068
hsa-miR-532-5p	59.5395	0.0496218	0.817633	0.0606896	0.951606	0.997068
hsa-miR-557	3.68643	-0.0890895	1.17784	-0.0756379	0.939707	0.997068
hsa-miR-589-5p	23.034	0.0621046	0.835253	0.0743543	0.940729	0.997068
hsa-miR-598-3p	156.178	0.0300128	0.91953	0.0326392	0.973962	0.997068
hsa-miR-671-3p	43.9686	0.0254371	0.736563	0.0345349	0.972451	0.997068
hsa-miR-6803-5p	18.1451	-0.0708405	1.04934	-0.0675093	0.946176	0.997068
hsa-miR-6855-5p	2.75102	0.063877	1.11186	0.0574506	0.954186	0.997068
hsa-miR-92a-1-5p	3.29713	0.0411699	1.15812	0.0355489	0.971642	0.997068
hsa-miR-92a-3p	5014.5	-0.0311782	0.625058	-0.0498804	0.960218	0.997068
hsa-let-7e-3p	10.9546	-0.00563428	0.886123	-0.00635835	0.994927	0.997525
hsa-miR-125b-1-3p	3.75893	-0.0165283	1.10453	-0.0149641	0.988061	0.997525
hsa-miR-1271-5p	5.63718	-0.00942294	1.17352	-0.00802964	0.993593	0.997525
hsa-miR-194-5p	24.9701	-0.00474207	0.842591	-0.00562796	0.99551	0.997525
hsa-miR-2276-3p	3.66549	0.0211249	1.11345	0.0189725	0.984863	0.997525
hsa-miR-381-3p	3.85726	-0.0150447	1.19621	-0.012577	0.989965	0.997525
hsa-miR-6734-5p	4.46988	-0.0161507	1.07758	-0.0149879	0.988042	0.997525
hsa-miR-885-3p	79.2236	-0.00506675	0.791261	-0.00640339	0.994891	0.997525
hsa-miR-1972	10.7314	-0.00239509	1.05988	-0.00225978	0.998197	0.998197
hsa-let-7a-2-3p	0.590241	1.47156	1.36091	1.08131	0.27956	1
hsa-let-7c-3p	1.34561	-0.306273	1.34751	-0.227287	0.8202	1
hsa-miR-1-3p	0.181782	-0.210317	1.27456	-0.165011	0.868935	1
hsa-miR-100-3p	0.846818	1.06365	1.41958	0.749271	0.453694	1
hsa-miR-101-2-5p	0.235134	0.0218867	1.29091	0.0169545	0.986473	1
hsa-miR-10226	0.792108	-0.0457433	1.41966	-0.0322214	0.974295	1
hsa-miR-10393-3p	0.758157	-0.388965	1.41965	-0.273986	0.784095	1
hsa-miR-10394-5p	0.900171	1.23773	1.40915	0.878352	0.379753	1
hsa-miR-10395-3p	1.05003	1.48916	1.41236	1.05438	0.291709	1
hsa-miR-10396b-3p	1.36198	2.7388	1.41172	1.94004	0.0523743	1
hsa-miR-10396b-5p	0.590241	1.47156	1.36091	1.08131	0.27956	1
hsa-miR-10398-3p	0.718389	1.80416	1.40148	1.28733	0.19798	1
hsa-miR-103a-1-5p	0.823925	-1.37873	1.41626	-0.973505	0.330302	1
hsa-miR-103a-2-5p	0.945144	-0.361808	1.40864	-0.25685	0.797295	1
hsa-miR-10400-3p	0.953242	2.17869	1.41838	1.53604	0.124527	1
hsa-miR-10401-5p	1.95576	1.04079	1.34803	0.772085	0.440064	1
hsa-miR-10523-5p	1.23181	1.16234	1.37292	0.846619	0.397207	1
hsa-miR-10524-5p	0.530255	0.703677	1.41322	0.497924	0.618538	1
hsa-miR-10526-3p	1.93769	1.2772	1.37189	0.930979	0.351864	1
hsa-miR-106a-5p	0.860162	-1.19028	1.4164	-0.840357	0.400708	1
hsa-miR-106b-5p	87.2022	-1.72048	1.07649	-1.59824	NA	1
hsa-miR-10b-5p	2.17174	-0.357048	1.23537	-0.289021	0.772565	1
hsa-miR-11181-3p	0.218018	0.0701744	1.28723	0.0545157	0.956524	1
hsa-miR-11399	0.938714	2.19005	1.41816	1.54429	0.122517	1
hsa-miR-1178-3p	0.36884	-1.13446	1.33404	-0.850397	0.395105	1
hsa-miR-1180-5p	1.17357	2.6607	1.41323	1.88271	0.0597403	1
hsa-miR-1181	0.181782	-0.210317	1.27456	-0.165011	0.868935	1
hsa-miR-1183	1.01351	2.18843	1.41806	1.54326	0.122768	1
hsa-miR-1197	1.17682	0.762941	1.35622	0.562549	0.573742	1
hsa-miR-1202	0.884005	0.824701	1.41748	0.581809	0.560695	1
hsa-miR-1203	0.348473	1.22303	1.31913	0.927151	0.353848	1
hsa-miR-12114	0.590241	1.47156	1.36091	1.08131	0.27956	1
hsa-miR-12115	0.459786	0.602918	1.40131	0.430254	0.667011	1
hsa-miR-12116	1.5276	1.56436	1.38389	1.13041	0.258303	1
hsa-miR-12118	0.590241	1.47156	1.36091	1.08131	0.27956	1
hsa-miR-12127	0.830652	0.636829	1.41618	0.449682	0.65294	1
hsa-miR-12136	2.22974	0.958745	1.2126	0.790652	0.429147	1
hsa-miR-122-5p	2.50885	-0.582261	1.16912	-0.498035	0.618459	1
hsa-miR-1226-5p	0.644818	-1.32277	1.4188	-0.932312	0.351176	1
hsa-miR-1227-3p	0.160058	0.939244	1.2515	0.750497	0.452956	1
hsa-miR-1227-5p	1.06686	2.45269	1.41859	1.72896	0.0838158	1
hsa-miR-1228-5p	0.351724	-1.09682	1.3266	-0.826794	0.408354	1
hsa-miR-1229-3p	0.900451	0.634925	1.41585	0.44844	0.653835	1
hsa-miR-1229-5p	0.95785	1.16516	1.41879	0.821234	0.411513	1
hsa-miR-1233-3p	0.181782	-0.210317	1.27456	-0.165011	0.868935	1
hsa-miR-1233-5p	0.476902	0.553053	1.40415	0.393871	0.693676	1
hsa-miR-1234-3p	0.181782	-0.210317	1.27456	-0.165011	0.868935	1
hsa-miR-1237-3p	1.3066	1.19129	1.35223	0.880982	0.378327	1
hsa-miR-1237-5p	0.181782	-0.210317	1.27456	-0.165011	0.868935	1
hsa-miR-1244	1.83753	1.42255	1.29478	1.09868	0.271907	1
hsa-miR-1249-3p	0.534581	0.56461	1.38392	0.40798	0.683289	1
hsa-miR-1253	1.12482	1.48942	1.41326	1.05389	0.291933	1
hsa-miR-1255b-2-3p	0.348473	1.22303	1.31913	0.927151	0.353848	1
hsa-miR-1255b-5p	0.293094	-0.560748	1.34788	-0.416022	0.677394	1
hsa-miR-1258	0.423549	0.35561	1.35684	0.262087	0.793254	1
hsa-miR-126-5p	0.551697	0.516555	1.3875	0.372292	0.709676	1
hsa-miR-1262	0.406433	0.401384	1.35046	0.29722	0.766299	1
hsa-miR-1265	0.463037	-1.3667	1.37059	-0.997167	0.318683	1
hsa-miR-127-3p	2.44208	1.01004	1.27327	0.793268	0.427622	1
hsa-miR-1270	1.5769	0.218158	1.27215	0.171488	0.86384	1
hsa-miR-1273c	2.69778	0.413002	1.19539	0.345497	0.729721	1
hsa-miR-1273h-3p	2.33301	-0.772499	1.22874	-0.628693	0.52955	1
hsa-miR-1273h-5p	1.04271	0.293605	1.40633	0.208774	0.834625	1
hsa-miR-1275	0.645488	-1.17999	1.41693	-0.83278	0.404969	1
hsa-miR-1277-3p	2.64799	0.182155	1.20949	0.150605	0.880287	1
hsa-miR-1281	0.348473	1.22303	1.31913	0.927151	0.353848	1
hsa-miR-1286	0.34184	0.324754	1.33358	0.24352	0.807603	1
hsa-miR-1288-3p	0.401826	1.38332	1.35082	1.02406	0.305808	1
hsa-miR-1288-5p	0.721233	-1.53435	1.38249	-1.10985	0.267065	1
hsa-miR-1289	0.779903	1.29771	1.41778	0.915317	0.360025	1
hsa-miR-1291	1.30592	0.532062	1.37207	0.38778	0.698179	1
hsa-miR-1293	1.78783	1.13722	1.34931	0.842811	0.399334	1
hsa-miR-1295a	0.164666	-0.163111	1.27057	-0.128376	0.897851	1
hsa-miR-1296-3p	0.498604	-0.922798	1.38259	-0.667441	0.504491	1
hsa-miR-1298-5p	0.348473	1.22303	1.31913	0.927151	0.353848	1
hsa-miR-1304-5p	0.480822	-1.16552	1.32713	-0.878229	0.379819	1
hsa-miR-1305	0.846537	1.76891	1.39589	1.26722	0.205077	1
hsa-miR-1306-3p	1.68819	-0.356881	1.33559	-0.267207	0.789309	1
hsa-miR-1306-5p	2.17842	1.55297	1.23222	1.2603	0.207561	1
hsa-miR-132-5p	2.29894	0.696742	1.22267	0.569853	0.568777	1
hsa-miR-133a-3p	0.401826	1.38332	1.35082	1.02406	0.305808	1
hsa-miR-135a-2-3p	1.89924	-0.428516	1.36103	-0.314848	0.752877	1
hsa-miR-135a-3p	0.476621	1.4355	1.36134	1.05448	0.291664	1
hsa-miR-136-3p	0.719225	-1.8917	1.41283	-1.33895	0.180587	1
hsa-miR-137-5p	1.01379	1.2428	1.41965	0.875428	0.381341	1
hsa-miR-138-5p	0.401826	1.38332	1.35082	1.02406	0.305808	1
hsa-miR-139-3p	2.72911	0.610008	1.27808	0.477283	0.63316	1
hsa-miR-139-5p	0.288487	0.182145	1.30371	0.139713	0.888886	1
hsa-miR-143-5p	1.84801	1.88251	1.31336	1.43335	0.151757	1
hsa-miR-144-3p	0.480822	-1.16552	1.32713	-0.878229	0.379819	1
hsa-miR-145-3p	2.00411	0.212218	1.24021	0.171114	0.864134	1
hsa-miR-146a-3p	1.69307	2.51199	1.41948	1.76965	0.0767847	1
hsa-miR-147b-5p	0.438639	-0.801651	1.36577	-0.58696	0.55723	1
hsa-miR-150-3p	1.18076	0.175852	1.38479	0.126988	0.89895	1
hsa-miR-153-3p	2.35479	-0.715402	1.35306	-0.528729	0.596994	1
hsa-miR-1537-3p	0.293764	-0.424127	1.29074	-0.328591	0.742465	1
hsa-miR-1538	0.293094	-0.560748	1.34788	-0.416022	0.677394	1
hsa-miR-154-5p	1.13423	0.753186	1.41482	0.532355	0.59448	1
hsa-miR-15a-3p	2.31114	-1.52178	1.31884	-1.15387	0.248552	1
hsa-miR-17-5p	113.372	-1.57145	0.859365	-1.82862	NA	1
hsa-miR-181b-2-3p	2.47791	-0.578079	1.17869	-0.490443	0.623821	1
hsa-miR-181b-3p	1.70793	0.408621	1.30074	0.314144	0.753412	1
hsa-miR-181c-3p	1.02858	0.110702	1.40672	0.0786955	0.937275	1
hsa-miR-181c-5p	0.222626	-0.856884	1.27706	-0.670981	0.502233	1
hsa-miR-186-3p	2.64796	0.247196	1.18999	0.207729	0.83544	1
hsa-miR-188-3p	0.106705	0.819253	1.23382	0.663996	0.506693	1
hsa-miR-188-5p	1.05646	-0.506598	1.39847	-0.362252	0.717164	1
hsa-miR-1908-5p	1.24556	1.20888	1.38989	0.86977	0.384426	1
hsa-miR-190a-3p	1.70648	-2.28412	1.39088	-1.64221	0.100546	1
hsa-miR-1910-3p	0.348473	1.22303	1.31913	0.927151	0.353848	1
hsa-miR-1911-3p	0.904091	-0.16512	1.41776	-0.116466	0.907284	1
hsa-miR-1911-5p	1.54809	1.85886	1.39739	1.33023	0.183441	1
hsa-miR-1912-5p	0.701554	0.921824	1.40902	0.654232	0.512963	1
hsa-miR-192-3p	0.7996	-0.152574	1.41493	-0.107832	0.914129	1
hsa-miR-194-3p	0.718389	1.80416	1.40148	1.28733	0.19798	1
hsa-miR-196a-3p	2.46529	-2.25634	1.24633	-1.8104	0.0702343	1
hsa-miR-196b-3p	0.758756	0.0927939	1.41745	0.0654656	0.947803	1
hsa-miR-197-5p	0.619844	1.00366	1.41907	0.707265	0.479402	1
hsa-miR-199a-5p	0.160058	0.939244	1.2515	0.750497	0.452956	1
hsa-miR-19a-3p	126.987	-2.25557	0.987367	-2.28443	NA	1
hsa-miR-19a-5p	0.385286	-1.03949	1.29634	-0.801866	0.42263	1
hsa-miR-19b-3p	926.457	-2.25737	1.01952	-2.21415	NA	1
hsa-miR-204-3p	1.2838	0.558866	1.32524	0.42171	0.673237	1
hsa-miR-205-3p	2.20384	-1.19113	1.27109	-0.937095	0.34871	1
hsa-miR-20a-5p	199.618	-0.989619	0.840233	-1.17779	NA	1
hsa-miR-20b-5p	0.65205	-0.115346	1.41039	-0.0817825	0.93482	1
hsa-miR-210-5p	1.84185	1.3788	1.315	1.04852	0.294399	1
hsa-miR-2113	0.348473	1.22303	1.31913	0.927151	0.353848	1
hsa-miR-2114-5p	1.2534	-2.11502	1.37355	-1.53982	0.123605	1
hsa-miR-2117	1.7319	2.81674	1.41191	1.99498	0.0460445	1
hsa-miR-212-3p	2.07229	0.387668	1.31119	0.29566	0.76749	1
hsa-miR-212-5p	0.351054	-1.14981	1.334	-0.861926	0.388728	1
hsa-miR-214-3p	0.534581	0.56461	1.38392	0.40798	0.683289	1
hsa-miR-216a-5p	0.846537	1.76891	1.39589	1.26722	0.205077	1
hsa-miR-218-2-3p	0.534581	0.56461	1.38392	0.40798	0.683289	1
hsa-miR-218-5p	55.8793	-1.42567	0.926217	-1.53924	NA	1
hsa-miR-219a-1-3p	0.891792	-0.485377	1.41219	-0.343704	0.731069	1
hsa-miR-219b-3p	0.60505	0.701122	1.41535	0.495369	0.62034	1
hsa-miR-219b-5p	0.455179	1.52235	1.37196	1.10961	0.267166	1
hsa-miR-223-5p	1.62424	-1.63258	1.37699	-1.18562	0.235774	1
hsa-miR-224-3p	6.80587	-2.65251	1.26509	-2.0967	NA	1
hsa-miR-2276-5p	0.348473	1.22303	1.31913	0.927151	0.353848	1
hsa-miR-2278	0.373469	1.16749	1.29939	0.89849	0.368924	1
hsa-miR-2355-3p	1.17615	0.613731	1.34611	0.455929	0.648441	1
hsa-miR-2355-5p	0.476902	0.553053	1.40415	0.393871	0.693676	1
hsa-miR-23a-5p	2.4116	0.664407	1.22848	0.540835	0.588621	1
hsa-miR-23c	1.55776	-0.32563	1.27346	-0.255705	0.798179	1
hsa-miR-24-1-5p	0.106705	0.819253	1.23382	0.663996	0.506693	1
hsa-miR-24-2-5p	1.87193	-0.448871	1.30183	-0.344799	0.730245	1
hsa-miR-2467-3p	0.718389	1.80416	1.40148	1.28733	0.19798	1
hsa-miR-2681-3p	0.696947	1.92504	1.40923	1.36603	0.17193	1
hsa-miR-26a-1-3p	1.7804	0.543841	1.30725	0.416017	0.677397	1
hsa-miR-27b-5p	1.00946	-0.0857976	1.38375	-0.0620038	0.95056	1
hsa-miR-2861	1.01148	0.819382	1.3786	0.59436	0.552271	1
hsa-miR-298	0.995318	0.523659	1.39767	0.374665	0.707909	1
hsa-miR-29b-1-5p	2.05216	0.181418	1.18763	0.152756	0.87859	1
hsa-miR-301a-5p	0.160058	0.939244	1.2515	0.750497	0.452956	1
hsa-miR-301b-5p	0.609251	-1.59885	1.3955	-1.14572	0.251912	1
hsa-miR-302d-3p	0.423549	0.35561	1.35684	0.262087	0.793254	1
hsa-miR-3059-3p	0.534581	0.56461	1.38392	0.40798	0.683289	1
hsa-miR-3059-5p	0.348473	1.22303	1.31913	0.927151	0.353848	1
hsa-miR-3064-3p	1.30871	-0.453054	1.38503	-0.327107	0.743587	1
hsa-miR-3074-3p	0.571099	0.226288	1.41563	0.15985	0.872999	1
hsa-miR-3085-5p	0.530255	0.703677	1.41322	0.497924	0.618538	1
hsa-miR-30b-5p	15551.9	-1.21799	0.98168	-1.24072	NA	1
hsa-miR-30c-1-3p	1.96219	-0.252084	1.23433	-0.204227	0.838176	1
hsa-miR-3120-3p	0.239742	-0.87947	1.27898	-0.687637	0.491682	1
hsa-miR-3120-5p	0.293764	-0.424127	1.29074	-0.328591	0.742465	1
hsa-miR-3124-5p	1.3559	-0.211251	1.33985	-0.157667	0.874719	1
hsa-miR-3125	0.893818	0.239712	1.41253	0.169704	0.865243	1
hsa-miR-3127-3p	1.36523	0.89012	1.38088	0.644602	0.519185	1
hsa-miR-3129-5p	0.106705	0.819253	1.23382	0.663996	0.506693	1
hsa-miR-3130-3p	0.348473	1.22303	1.31913	0.927151	0.353848	1
hsa-miR-3130-5p	0.421523	-0.865795	1.39521	-0.620549	0.534896	1
hsa-miR-3131	2.15043	0.633151	1.26923	0.498848	0.617887	1
hsa-miR-3132	0.164666	-0.163111	1.27057	-0.128376	0.897851	1
hsa-miR-3133	1.19759	0.512089	1.40566	0.364306	0.715629	1
hsa-miR-3135a	0.266764	1.08462	1.28058	0.84698	0.397006	1
hsa-miR-3140-3p	0.717032	0.467775	1.41934	0.329572	0.741723	1
hsa-miR-3141	0.513139	0.754302	1.41155	0.53438	0.593079	1
hsa-miR-3144-5p	0.883055	1.29032	1.41038	0.91487	0.36026	1
hsa-miR-3146	0.406433	0.401384	1.35046	0.29722	0.766299	1
hsa-miR-3147	0.770666	0.141974	1.41032	0.100668	0.919814	1
hsa-miR-3149	0.551978	0.0123928	1.39162	0.00890529	0.992895	1
hsa-miR-3150b-5p	0.642237	0.47515	1.41893	0.334865	0.737727	1
hsa-miR-3152-5p	0.164666	-0.163111	1.27057	-0.128376	0.897851	1
hsa-miR-3153	0.757488	-0.447857	1.41948	-0.315507	0.752376	1
hsa-miR-3154	1.52422	0.197337	1.29784	0.152051	0.879147	1
hsa-miR-3156-5p	0.256858	-0.901202	1.28074	-0.703655	0.481648	1
hsa-miR-3157-3p	0.506505	0.197959	1.41316	0.140083	0.888595	1
hsa-miR-3157-5p	1.41281	0.115279	1.36644	0.0843646	0.932767	1
hsa-miR-3158-3p	0.164666	-0.163111	1.27057	-0.128376	0.897851	1
hsa-miR-3158-5p	0.31021	-0.533733	1.3077	-0.408146	0.683167	1
hsa-miR-3162-3p	1.59345	0.795136	1.30096	0.611193	0.541072	1
hsa-miR-3164	0.642144	-1.48267	1.37539	-1.078	0.281035	1
hsa-miR-3170	0.181782	-0.210317	1.27456	-0.165011	0.868935	1
hsa-miR-3171	0.663961	-0.185022	1.41807	-0.130474	0.896191	1
hsa-miR-3173-3p	0.930443	0.944101	1.41281	0.668241	0.50398	1
hsa-miR-3175	1.12347	0.646328	1.36972	0.47187	0.63702	1
hsa-miR-3176	0.769715	0.469295	1.41054	0.332706	0.739357	1
hsa-miR-3177-3p	0.222626	-0.856884	1.27706	-0.670981	0.502233	1
hsa-miR-3179	0.106705	0.819253	1.23382	0.663996	0.506693	1
hsa-miR-3180-3p	0.832546	-1.91642	1.41377	-1.35554	0.175245	1
hsa-miR-3183	2.63127	1.92367	1.24307	1.54751	0.12174	1
hsa-miR-3187-3p	1.59901	0.184572	1.26928	0.145415	0.884383	1
hsa-miR-3187-5p	0.676448	-0.33459	1.41969	-0.235679	0.813682	1
hsa-miR-3188	0.663291	-0.264332	1.41905	-0.186274	0.85223	1
hsa-miR-3190-3p	0.858229	-0.397098	1.39608	-0.284438	0.776075	1
hsa-miR-3191-3p	1.50521	2.00519	1.37996	1.45308	0.146201	1
hsa-miR-3192-5p	0.160058	0.939244	1.2515	0.750497	0.452956	1
hsa-miR-3193	0.293764	-0.424127	1.29074	-0.328591	0.742465	1
hsa-miR-3194-3p	0.993292	-0.33476	1.36242	-0.245709	0.805907	1
hsa-miR-3198	0.603974	-0.765847	1.41769	-0.540208	0.589053	1
hsa-miR-3199	1.06551	1.12749	1.39249	0.809693	0.418116	1
hsa-miR-3200-5p	0.106705	0.819253	1.23382	0.663996	0.506693	1
hsa-miR-3202	1.69823	1.41492	1.40625	1.00617	0.314335	1
hsa-miR-320a-5p	0.401826	1.38332	1.35082	1.02406	0.305808	1
hsa-miR-323a-3p	1.6506	-0.898419	1.31523	-0.683089	0.494551	1
hsa-miR-323b-3p	2.31103	0.00410567	1.17245	0.0035018	0.997206	1
hsa-miR-329-3p	1.02832	1.2862	1.41456	0.909255	0.363215	1
hsa-miR-338-3p	1.02223	-0.470893	1.40037	-0.336262	0.736673	1
hsa-miR-33a-3p	11.5596	-2.63719	1.15091	-2.2914	NA	1
hsa-miR-34a-3p	0.935354	2.36048	1.41968	1.66268	0.0963767	1
hsa-miR-3610	0.528898	-0.306202	1.41303	-0.216698	0.828444	1
hsa-miR-3611	1.06569	-0.761335	1.41962	-0.536295	0.591755	1
hsa-miR-3614-5p	0.60505	0.701122	1.41535	0.495369	0.62034	1
hsa-miR-3616-5p	0.459786	0.602918	1.40131	0.430254	0.667011	1
hsa-miR-3617-5p	1.37832	0.954459	1.34697	0.708599	0.478573	1
hsa-miR-3619-3p	0.271371	0.231094	1.3008	0.177655	0.858994	1
hsa-miR-3619-5p	0.476621	1.4355	1.36134	1.05448	0.291664	1
hsa-miR-3620-3p	2.54157	0.541232	1.20077	0.450737	0.652179	1
hsa-miR-3620-5p	1.93553	-1.20065	1.34104	-0.895313	0.37062	1
hsa-miR-3622a-3p	0.459786	0.602918	1.40131	0.430254	0.667011	1
hsa-miR-3622a-5p	2.3011	-1.01634	1.24357	-0.817274	0.413772	1
hsa-miR-3622b-3p	1.06686	2.45269	1.41859	1.72896	0.0838158	1
hsa-miR-3622b-5p	0.235134	0.0218867	1.29091	0.0169545	0.986473	1
hsa-miR-363-3p	0.739015	-1.38164	1.41966	-0.973216	0.330446	1
hsa-miR-363-5p	0.181782	-0.210317	1.27456	-0.165011	0.868935	1
hsa-miR-3648	1.01351	2.18843	1.41806	1.54326	0.122768	1
hsa-miR-3652	1.37204	0.119344	1.34452	0.088763	0.92927	1
hsa-miR-3661	0.827269	-1.12669	1.40746	-0.800517	0.423411	1
hsa-miR-3664-3p	2.65363	-1.42281	1.243	-1.14466	0.252349	1
hsa-miR-3664-5p	0.529974	1.58466	1.38146	1.14709	0.251345	1
hsa-miR-3667-5p	0.256858	-0.901202	1.28074	-0.703655	0.481648	1
hsa-miR-3675-5p	0.164666	-0.163111	1.27057	-0.128376	0.897851	1
hsa-miR-3679-3p	0.347117	-0.19814	1.32894	-0.149096	0.881478	1
hsa-miR-3679-5p	0.222626	-0.856884	1.27706	-0.670981	0.502233	1
hsa-miR-3680-3p	0.351724	-1.09682	1.3266	-0.826794	0.408354	1
hsa-miR-3684	0.750854	-0.766357	1.41753	-0.54063	0.588762	1
hsa-miR-3689a-5p_hsa-miR-3689b-5p_hsa-miR-3689e	0.89989	2.061	1.41533	1.4562	0.145338	1
hsa-miR-3689b-3p_hsa-miR-3689c	0.9588	0.824513	1.41773	0.581572	0.560855	1
hsa-miR-369-3p	2.36096	1.53134	1.35149	1.13307	0.257185	1
hsa-miR-369-5p	0.752599	0.492782	1.41923	0.347218	0.728427	1
hsa-miR-3690	1.10202	0.738102	1.37924	0.535152	0.592545	1
hsa-miR-3691-3p	1.18048	2.18677	1.41668	1.54359	0.122688	1
hsa-miR-3691-5p	1.23824	-0.539483	1.38361	-0.389908	0.696604	1
hsa-miR-3692-3p	1.17249	0.795054	1.37074	0.580018	0.561903	1
hsa-miR-370-3p	0.992067	2.30469	1.41957	1.62351	0.104481	1
hsa-miR-374c-3p	0.181782	-0.210317	1.27456	-0.165011	0.868935	1
hsa-miR-375-5p	0.936688	0.814567	1.39543	0.583739	0.559396	1
hsa-miR-376a-3p	1.93044	-2.16397	1.34928	-1.6038	0.108759	1
hsa-miR-378e	2.11759	-1.33856	1.22033	-1.09688	0.272693	1
hsa-miR-378i	0.218018	0.0701744	1.28723	0.0545157	0.956524	1
hsa-miR-379-5p	1.05252	-0.11125	1.40351	-0.0792655	0.936821	1
hsa-miR-382-3p	0.51572	-1.06021	1.4104	-0.751708	0.452226	1
hsa-miR-383-5p	0.645894	0.223092	1.40406	0.15889	0.873755	1
hsa-miR-3909	0.855555	-0.610441	1.41927	-0.43011	0.667116	1
hsa-miR-3911	0.701554	0.921824	1.40902	0.654232	0.512963	1
hsa-miR-3912-3p	1.48058	-1.28717	1.38175	-0.931553	0.351567	1
hsa-miR-3913-3p	1.07558	-0.359724	1.39587	-0.257707	0.796633	1
hsa-miR-3916	0.401826	1.38332	1.35082	1.02406	0.305808	1
hsa-miR-3919	0.256858	-0.901202	1.28074	-0.703655	0.481648	1
hsa-miR-3928-5p	0.106705	0.819253	1.23382	0.663996	0.506693	1
hsa-miR-3929	0.431429	0.617589	1.37126	0.450382	0.652435	1
hsa-miR-3934-5p	1.17818	1.65989	1.39231	1.19219	0.233188	1
hsa-miR-3942-5p	1.01041	-0.357479	1.36117	-0.262626	0.792839	1
hsa-miR-3944-3p	0.9588	0.824513	1.41773	0.581572	0.560855	1
hsa-miR-409-3p	1.94035	-1.13488	1.32742	-0.854955	0.392576	1
hsa-miR-409-5p	0.164666	-0.163111	1.27057	-0.128376	0.897851	1
hsa-miR-411-5p	0.421523	-0.865795	1.39521	-0.620549	0.534896	1
hsa-miR-422a	0.957443	-0.0474132	1.41645	-0.0334733	0.973297	1
hsa-miR-4259	2.48709	2.0744	1.29339	1.60385	0.108748	1
hsa-miR-4260	1.01351	2.18843	1.41806	1.54326	0.122768	1
hsa-miR-4268	1.0066	2.27549	1.41951	1.60301	0.108932	1
hsa-miR-4271	1.25353	0.638178	1.40189	0.455226	0.648946	1
hsa-miR-4281	0.106705	0.819253	1.23382	0.663996	0.506693	1
hsa-miR-4288	0.992067	2.30469	1.41957	1.62351	0.104481	1
hsa-miR-4298	2.4218	0.645382	1.2236	0.527447	0.597883	1
hsa-miR-4302	0.643594	1.79478	1.40061	1.28143	0.200043	1
hsa-miR-4307	0.534581	0.56461	1.38392	0.40798	0.683289	1
hsa-miR-4308	0.480822	-1.16552	1.32713	-0.878229	0.379819	1
hsa-miR-432-5p	0.837863	0.794204	1.41435	0.561531	0.574436	1
hsa-miR-4320	0.646844	-0.153914	1.41753	-0.108579	0.913536	1
hsa-miR-4324	1.47099	1.3637	1.35698	1.00495	0.31492	1
hsa-miR-4326	4.42219	0.333202	1.36383	0.244313	NA	1
hsa-miR-4328	0.164666	-0.163111	1.27057	-0.128376	0.897851	1
hsa-miR-4427	0.222626	-0.856884	1.27706	-0.670981	0.502233	1
hsa-miR-4433a-5p	0.535532	0.135963	1.38545	0.0981359	0.921824	1
hsa-miR-4433b-3p	0.293764	-0.424127	1.29074	-0.328591	0.742465	1
hsa-miR-4436a	0.164666	-0.163111	1.27057	-0.128376	0.897851	1
hsa-miR-4436b-3p	0.900171	1.23773	1.40915	0.878352	0.379753	1
hsa-miR-4441	0.235134	0.0218867	1.29091	0.0169545	0.986473	1
hsa-miR-4446-3p	1.59305	-0.0378668	1.34132	-0.028231	0.977478	1
hsa-miR-4446-5p	0.640881	-0.455317	1.40641	-0.323744	0.746132	1
hsa-miR-4449	1.28719	2.59236	1.41727	1.82912	0.067382	1
hsa-miR-4460	0.480822	-1.16552	1.32713	-0.878229	0.379819	1
hsa-miR-4462	1.59712	2.0551	1.35252	1.51946	0.128646	1
hsa-miR-4467	0.588884	0.324691	1.41523	0.229426	0.818538	1
hsa-miR-4470	0.69492	0.489767	1.41249	0.34674	0.728787	1
hsa-miR-448	0.31021	-0.533733	1.3077	-0.408146	0.683167	1
hsa-miR-4484	0.984077	0.606666	1.38817	0.437026	0.662093	1
hsa-miR-4485-5p	0.160058	0.939244	1.2515	0.750497	0.452956	1
hsa-miR-4487	1.06686	2.45269	1.41859	1.72896	0.0838158	1
hsa-miR-4489	0.752193	-0.66342	1.41934	-0.467414	0.640204	1
hsa-miR-4493	0.680126	0.156149	1.40736	0.110952	0.911655	1
hsa-miR-4494	0.774586	-1.235	1.41187	-0.874729	0.381722	1
hsa-miR-4496	1.14166	2.30073	1.41951	1.62079	0.105062	1
hsa-miR-4499	0.89989	2.061	1.41533	1.4562	0.145338	1
hsa-miR-449a	0.476902	0.553053	1.40415	0.393871	0.693676	1
hsa-miR-449c-5p	0.609251	-1.59885	1.3955	-1.14572	0.251912	1
hsa-miR-4504	0.239742	-0.87947	1.27898	-0.687637	0.491682	1
hsa-miR-4507	1.12767	-0.852361	1.41064	-0.604235	0.545687	1
hsa-miR-450a-1-3p	1.54348	2.92417	1.40308	2.08411	0.0371499	1
hsa-miR-4510	2.19642	-0.715325	1.2907	-0.554214	0.579432	1
hsa-miR-4511	0.160058	0.939244	1.2515	0.750497	0.452956	1
hsa-miR-4515	1.12022	2.56782	1.41606	1.81336	0.0697766	1
hsa-miR-4517	0.293764	-0.424127	1.29074	-0.328591	0.742465	1
hsa-miR-4518	0.164666	-0.163111	1.27057	-0.128376	0.897851	1
hsa-miR-451a	1.78538	-0.636821	1.37839	-0.462003	0.644079	1
hsa-miR-4520-5p	0.642237	0.47515	1.41893	0.334865	0.737727	1
hsa-miR-4521	1.81473	0.791912	1.31284	0.603204	0.546373	1
hsa-miR-4524a-3p	0.275978	-0.471328	1.29393	-0.36426	0.715664	1
hsa-miR-4524a-5p	0.590241	1.47156	1.36091	1.08131	0.27956	1
hsa-miR-4526	2.19377	0.280052	1.21269	0.230935	0.817365	1
hsa-miR-4528	1.19921	0.302281	1.40948	0.214463	0.830186	1
hsa-miR-4530	0.588884	0.324691	1.41523	0.229426	0.818538	1
hsa-miR-4535	0.329331	-0.243635	1.32506	-0.183867	0.854118	1
hsa-miR-4536-3p	0.3998	-0.102027	1.39529	-0.0731226	0.941709	1
hsa-miR-4536-5p	0.239742	-0.87947	1.27898	-0.687637	0.491682	1
hsa-miR-4538	1.07993	0.0246877	1.37822	0.0179127	0.985709	1
hsa-miR-4539	0.590241	1.47156	1.36091	1.08131	0.27956	1
hsa-miR-454-5p	1.87229	-0.61146	1.24554	-0.490919	0.623484	1
hsa-miR-4540	0.222626	-0.856884	1.27706	-0.670981	0.502233	1
hsa-miR-455-3p	0.164666	-0.163111	1.27057	-0.128376	0.897851	1
hsa-miR-4632-5p	2.1758	1.5981	1.33577	1.1964	0.231542	1
hsa-miR-4633-5p	1.89887	2.92367	1.40882	2.07526	0.0379623	1
hsa-miR-4634	0.106705	0.819253	1.23382	0.663996	0.506693	1
hsa-miR-4635	0.406433	0.401384	1.35046	0.29722	0.766299	1
hsa-miR-4638-3p	1.49095	-0.659611	1.32415	-0.498138	0.618386	1
hsa-miR-4640-5p	1.54527	-0.250808	1.29002	-0.194422	0.845845	1
hsa-miR-4644	1.45239	-0.450339	1.34425	-0.335011	0.737617	1
hsa-miR-4645-3p	1.1403	1.0443	1.4099	0.740694	0.458879	1
hsa-miR-4646-3p	1.23573	0.099739	1.37882	0.0723366	0.942334	1
hsa-miR-4646-5p	1.04867	0.636611	1.38759	0.458789	0.646386	1
hsa-miR-4647	0.423549	0.35561	1.35684	0.262087	0.793254	1
hsa-miR-4648	0.181782	-0.210317	1.27456	-0.165011	0.868935	1
hsa-miR-4654	0.535532	0.135963	1.38545	0.0981359	0.921824	1
hsa-miR-4655-3p	0.181782	-0.210317	1.27456	-0.165011	0.868935	1
hsa-miR-4655-5p	0.164666	-0.163111	1.27057	-0.128376	0.897851	1
hsa-miR-4656	0.794992	0.251479	1.41652	0.177532	0.85909	1
hsa-miR-4657	0.406433	0.401384	1.35046	0.29722	0.766299	1
hsa-miR-4659a-3p	0.266764	1.08462	1.28058	0.84698	0.397006	1
hsa-miR-4660	0.854291	0.0309896	1.41915	0.0218367	0.982578	1
hsa-miR-4662a-5p	2.71032	-1.08974	1.28329	-0.84918	0.395781	1
hsa-miR-4662b	0.590241	1.47156	1.36091	1.08131	0.27956	1
hsa-miR-4664-3p	0.458429	-0.480352	1.40284	-0.342415	0.732039	1
hsa-miR-4665-3p	0.459786	0.602918	1.40131	0.430254	0.667011	1
hsa-miR-4666a-3p	0.590241	1.47156	1.36091	1.08131	0.27956	1
hsa-miR-4667-3p	0.551697	0.516555	1.3875	0.372292	0.709676	1
hsa-miR-4668-3p	0.181782	-0.210317	1.27456	-0.165011	0.868935	1
hsa-miR-4669	2.47214	0.48264	1.25926	0.383273	0.701517	1
hsa-miR-4670-3p	0.160058	0.939244	1.2515	0.750497	0.452956	1
hsa-miR-4672	0.829983	0.563316	1.41904	0.396971	0.691389	1
hsa-miR-4675	0.385286	-1.03949	1.29634	-0.801866	0.42263	1
hsa-miR-4677-3p	2.41377	-0.69077	1.19136	-0.579814	0.56204	1
hsa-miR-4677-5p	1.60717	0.128714	1.27797	0.100717	0.919775	1
hsa-miR-4679	2.19002	-0.410013	1.26819	-0.323305	0.746464	1
hsa-miR-4680-5p	0.517746	0.0781498	1.3853	0.0564135	0.955012	1
hsa-miR-4681	1.08695	0.868981	1.41969	0.612093	0.540476	1
hsa-miR-4683	0.378076	0.498042	1.35151	0.368507	0.712495	1
hsa-miR-4684-3p	0.406433	0.401384	1.35046	0.29722	0.766299	1
hsa-miR-4685-3p	2.35189	0.16229	1.15508	0.140501	0.888264	1
hsa-miR-4685-5p	0.810559	0.0860149	1.41881	0.0606247	0.951658	1
hsa-miR-4686	0.609251	-1.59885	1.3955	-1.14572	0.251912	1
hsa-miR-4687-3p	0.825375	1.17802	1.41764	0.830974	0.405988	1
hsa-miR-4687-5p	2.20189	2.45618	1.31422	1.86892	0.0616337	1
hsa-miR-4690-3p	1.10107	1.04533	1.38042	0.757256	0.448897	1
hsa-miR-4690-5p	0.904091	-0.16512	1.41776	-0.116466	0.907284	1
hsa-miR-4695-3p	0.106705	0.819253	1.23382	0.663996	0.506693	1
hsa-miR-4696	0.864769	-2.0799	1.41831	-1.46647	0.142521	1
hsa-miR-4697-3p	0.590241	1.47156	1.36091	1.08131	0.27956	1
hsa-miR-4698	0.961645	-1.81324	1.40609	-1.28956	0.197202	1
hsa-miR-4699-5p	0.830537	-2.05512	1.4179	-1.44941	0.147223	1
hsa-miR-4700-3p	1.72919	0.942859	1.34191	0.702626	0.482289	1
hsa-miR-4700-5p	0.646844	-0.153914	1.41753	-0.108579	0.913536	1
hsa-miR-4701-5p	0.9588	0.824513	1.41773	0.581572	0.560855	1
hsa-miR-4706	1.30985	-0.00710707	1.34812	-0.00527185	0.995794	1
hsa-miR-4709-3p	0.642237	0.47515	1.41893	0.334865	0.737727	1
hsa-miR-4709-5p	0.288487	0.182145	1.30371	0.139713	0.888886	1
hsa-miR-4710	2.26816	-0.255534	1.19741	-0.213406	0.831011	1
hsa-miR-4713-3p	1.14222	0.844203	1.41885	0.594989	0.551851	1
hsa-miR-4714-3p	0.470269	0.00357333	1.38181	0.00258597	0.997937	1
hsa-miR-4714-5p	0.160058	0.939244	1.2515	0.750497	0.452956	1
hsa-miR-4716-3p	1.29822	-0.20979	1.34388	-0.156108	0.875948	1
hsa-miR-4716-5p	1.19921	0.302281	1.40948	0.214463	0.830186	1
hsa-miR-4717-3p	1.66035	1.17295	1.36646	0.858384	0.390681	1
hsa-miR-4717-5p	0.106705	0.819253	1.23382	0.663996	0.506693	1
hsa-miR-4718	0.829702	1.11643	1.41967	0.786396	0.431635	1
hsa-miR-4721	0.423549	0.35561	1.35684	0.262087	0.793254	1
hsa-miR-4722-5p	0.875345	-0.419203	1.39493	-0.300519	0.763781	1
hsa-miR-4724-5p	0.218018	0.0701744	1.28723	0.0545157	0.956524	1
hsa-miR-4725-3p	2.20761	-0.137464	1.23557	-0.111255	0.911414	1
hsa-miR-4726-3p	0.830652	0.636829	1.41618	0.449682	0.65294	1
hsa-miR-4726-5p	0.983407	0.495322	1.38163	0.358505	0.719965	1
hsa-miR-4728-5p	1.75375	-1.15781	1.38743	-0.8345	0.403999	1
hsa-miR-4729	1.31052	0.0922599	1.38191	0.0667625	0.946771	1
hsa-miR-4738-3p	0.106705	0.819253	1.23382	0.663996	0.506693	1
hsa-miR-4739	2.38556	0.567954	1.23084	0.461436	0.644486	1
hsa-miR-4741	1.48742	0.667878	1.38404	0.482558	0.629409	1
hsa-miR-4742-3p	2.43522	0.0414145	1.27818	0.0324012	0.974152	1
hsa-miR-4743-3p	0.160058	0.939244	1.2515	0.750497	0.452956	1
hsa-miR-4743-5p	0.772577	-1.48379	1.419	-1.04566	0.295718	1
hsa-miR-4745-3p	0.69559	0.605328	1.41968	0.426382	0.669829	1
hsa-miR-4746-5p	0.588884	0.324691	1.41523	0.229426	0.818538	1
hsa-miR-4750-3p	0.348473	1.22303	1.31913	0.927151	0.353848	1
hsa-miR-4750-5p	1.32316	2.4764	1.41905	1.74512	0.0809647	1
hsa-miR-4753-5p	0.293764	-0.424127	1.29074	-0.328591	0.742465	1
hsa-miR-4754	0.164666	-0.163111	1.27057	-0.128376	0.897851	1
hsa-miR-4755-3p	0.535532	0.135963	1.38545	0.0981359	0.921824	1
hsa-miR-4756-3p	0.256858	-0.901202	1.28074	-0.703655	0.481648	1
hsa-miR-4757-3p	0.213411	1.02789	1.26601	0.811907	0.416845	1
hsa-miR-4758-5p	0.590241	1.47156	1.36091	1.08131	0.27956	1
hsa-miR-4759	0.222626	-0.856884	1.27706	-0.670981	0.502233	1
hsa-miR-4762-5p	0.293764	-0.424127	1.29074	-0.328591	0.742465	1
hsa-miR-4763-5p	0.480822	-1.16552	1.32713	-0.878229	0.379819	1
hsa-miR-4764-5p	0.106705	0.819253	1.23382	0.663996	0.506693	1
hsa-miR-4766-5p	0.400469	-0.0236006	1.35564	-0.0174093	0.98611	1
hsa-miR-4767	1.36388	0.198476	1.34566	0.147493	0.882743	1
hsa-miR-4768-3p	0.718389	1.80416	1.40148	1.28733	0.19798	1
hsa-miR-4769-3p	0.846537	1.76891	1.39589	1.26722	0.205077	1
hsa-miR-4769-5p	0.406433	0.401384	1.35046	0.29722	0.766299	1
hsa-miR-4775	0.958411	0.271149	1.41447	0.191697	0.84798	1
hsa-miR-4776-5p	0.164666	-0.163111	1.27057	-0.128376	0.897851	1
hsa-miR-4777-3p	0.293764	-0.424127	1.29074	-0.328591	0.742465	1
hsa-miR-4778-5p	1.74548	-0.611026	1.26757	-0.482045	0.629774	1
hsa-miR-4780	2.19277	-0.54513	1.35854	-0.401263	0.688227	1
hsa-miR-4781-3p	0.275978	-0.471328	1.29393	-0.36426	0.715664	1
hsa-miR-4783-3p	0.164666	-0.163111	1.27057	-0.128376	0.897851	1
hsa-miR-4784	0.475545	-0.511486	1.40524	-0.363986	0.715869	1
hsa-miR-4785	0.828345	0.137768	1.41092	0.0976444	0.922215	1
hsa-miR-4787-3p	0.847099	0.497044	1.41754	0.350638	0.72586	1
hsa-miR-4789-3p	0.530255	0.703677	1.41322	0.497924	0.618538	1
hsa-miR-4790-3p	0.106705	0.819253	1.23382	0.663996	0.506693	1
hsa-miR-4791	0.551697	0.516555	1.3875	0.372292	0.709676	1
hsa-miR-4796-5p	0.714617	-1.00808	1.41918	-0.710327	0.477502	1
hsa-miR-4799-5p	0.846537	1.76891	1.39589	1.26722	0.205077	1
hsa-miR-4801	0.959081	0.352162	1.41644	0.248626	0.80365	1
hsa-miR-4802-3p	0.266764	1.08462	1.28058	0.84698	0.397006	1
hsa-miR-4802-5p	2.59347	-1.17492	1.3016	-0.902674	0.366699	1
hsa-miR-4803	1.63566	2.89429	1.40829	2.05518	0.039862	1
hsa-miR-4804-5p	0.990041	0.915693	1.38756	0.659932	0.509297	1
hsa-miR-483-3p	0.590241	1.47156	1.36091	1.08131	0.27956	1
hsa-miR-483-5p	1.54566	0.0759377	1.28225	0.0592224	0.952775	1
hsa-miR-485-3p	0.406433	0.401384	1.35046	0.29722	0.766299	1
hsa-miR-485-5p	0.846537	1.76891	1.39589	1.26722	0.205077	1
hsa-miR-486-3p	1.01351	2.18843	1.41806	1.54326	0.122768	1
hsa-miR-486-5p	1.93037	0.595296	1.26068	0.472203	0.636782	1
hsa-miR-487b-3p	1.47342	-1.26718	1.37621	-0.920778	0.357167	1
hsa-miR-488-5p	0.814113	0.345815	1.41924	0.243663	0.807492	1
hsa-miR-490-3p	0.587934	0.752419	1.41411	0.532081	0.59467	1
hsa-miR-491-3p	0.564465	-0.189024	1.41783	-0.133319	0.893941	1
hsa-miR-492	0.694233	-0.306168	1.4119	-0.216849	0.828326	1
hsa-miR-493-3p	0.395193	0.45488	1.35821	0.334911	0.737692	1
hsa-miR-494-3p	1.07357	-0.522082	1.40093	-0.372669	0.709395	1
hsa-miR-497-3p	1.06916	0.789344	1.41964	0.556018	0.578198	1
hsa-miR-4999-5p	0.218018	0.0701744	1.28723	0.0545157	0.956524	1
hsa-miR-5002-5p	1.25392	1.18983	1.40762	0.845278	0.397956	1
hsa-miR-5006-3p	1.34284	1.28704	1.36354	0.943891	0.345225	1
hsa-miR-5006-5p	0.423549	0.35561	1.35684	0.262087	0.793254	1
hsa-miR-5009-5p	1.33783	0.645465	1.3851	0.466005	0.641212	1
hsa-miR-5010-5p	1.41617	-0.112608	1.33657	-0.0842518	0.932856	1
hsa-miR-502-5p	0.239742	-0.87947	1.27898	-0.687637	0.491682	1
hsa-miR-503-3p	0.36884	-1.13446	1.33404	-0.850397	0.395105	1
hsa-miR-504-3p	0.528229	-0.381184	1.41518	-0.269355	0.787657	1
hsa-miR-504-5p	1.87742	1.29897	1.32134	0.983069	0.325574	1
hsa-miR-506-3p	0.36884	-1.13446	1.33404	-0.850397	0.395105	1
hsa-miR-5087	0.718389	1.80416	1.40148	1.28733	0.19798	1
hsa-miR-5088-5p	0.590241	1.47156	1.36091	1.08131	0.27956	1
hsa-miR-5090	0.720564	-1.98358	1.41807	-1.39878	0.161878	1
hsa-miR-512-3p	2.62408	-1.23401	1.21972	-1.01172	0.311673	1
hsa-miR-512-5p	0.840184	0.537912	1.41634	0.379791	0.7041	1
hsa-miR-513b-3p	1.0154	-0.412951	1.41448	-0.291945	0.770328	1
hsa-miR-517-5p	0.711755	0.969773	1.41969	0.683089	0.494551	1
hsa-miR-5187-3p	0.919572	0.811766	1.4123	0.574783	0.565438	1
hsa-miR-5188	0.808259	1.23152	1.41816	0.868393	0.385179	1
hsa-miR-518a-5p_hsa-miR-527	1.99114	-0.0449589	1.346	-0.033402	0.973354	1
hsa-miR-518c-5p	0.827675	0.0239303	1.40735	0.0170038	0.986434	1
hsa-miR-518d-3p	0.607912	-1.69952	1.40246	-1.21181	0.225586	1
hsa-miR-5191	1.38071	0.497857	1.39918	0.355819	0.721976	1
hsa-miR-5193	1.40599	0.362173	1.35223	0.267835	0.788827	1
hsa-miR-5194	0.293094	-0.560748	1.34788	-0.416022	0.677394	1
hsa-miR-5196-5p	0.696947	1.92504	1.40923	1.36603	0.17193	1
hsa-miR-519b-3p	1.37562	-0.696319	1.39829	-0.497978	0.6185	1
hsa-miR-519c-3p	1.21296	-0.628799	1.37194	-0.458328	0.646717	1
hsa-miR-519e-5p	0.491992	-0.56211	1.38429	-0.406063	0.684696	1
hsa-miR-520a-3p	1.78932	-1.06217	1.29368	-0.821048	0.411619	1
hsa-miR-520a-5p	1.70438	0.221608	1.26263	0.175513	0.860677	1
hsa-miR-520c-3p	0.620421	-0.773978	1.40536	-0.550733	0.581816	1
hsa-miR-520d-3p	0.534175	-0.892468	1.3843	-0.644707	0.519117	1
hsa-miR-520d-5p	1.01232	-1.78633	1.41017	-1.26675	0.205245	1
hsa-miR-520e-5p	0.218018	0.0701744	1.28723	0.0545157	0.956524	1
hsa-miR-520f-5p	0.31021	-0.533733	1.3077	-0.408146	0.683167	1
hsa-miR-520g-5p	0.953783	0.108883	1.40902	0.0772761	0.938404	1
hsa-miR-521	2.11815	1.4504	1.28878	1.12541	0.260416	1
hsa-miR-522-3p	1.48147	0.913729	1.33856	0.682619	0.494848	1
hsa-miR-523-3p	2.53772	0.240777	1.2174	0.19778	0.843217	1
hsa-miR-525-3p	2.08267	1.70829	1.36914	1.24771	0.212138	1
hsa-miR-525-5p	0.7996	-0.152574	1.41493	-0.107832	0.914129	1
hsa-miR-526b-3p	1.0066	2.27549	1.41951	1.60301	0.108932	1
hsa-miR-541-3p	0.590241	1.47156	1.36091	1.08131	0.27956	1
hsa-miR-542-3p	1.69256	0.434653	1.31353	0.330904	0.740717	1
hsa-miR-545-3p	1.74582	-0.452111	1.3868	-0.326009	0.744417	1
hsa-miR-545-5p	1.76236	0.421975	1.33235	0.316715	0.75146	1
hsa-miR-548a-3p	1.30582	-0.83442	1.40026	-0.595905	0.551239	1
hsa-miR-548a-5p	0.256858	-0.901202	1.28074	-0.703655	0.481648	1
hsa-miR-548ac	0.239742	-0.87947	1.27898	-0.687637	0.491682	1
hsa-miR-548ag	0.988403	0.540713	1.39144	0.388599	0.697573	1
hsa-miR-548ah-5p	0.475545	-0.511486	1.40524	-0.363986	0.715869	1
hsa-miR-548an	0.222626	-0.856884	1.27706	-0.670981	0.502233	1
hsa-miR-548aq-3p	1.11702	-1.47396	1.40592	-1.0484	0.294454	1
hsa-miR-548ar-5p	0.846818	1.06365	1.41958	0.749271	0.453694	1
hsa-miR-548as-5p	1.24836	2.65341	1.41355	1.87712	0.0605012	1
hsa-miR-548at-5p	0.721233	-1.53435	1.38249	-1.10985	0.267065	1
hsa-miR-548ax	0.239742	-0.87947	1.27898	-0.687637	0.491682	1
hsa-miR-548ay-3p	0.942542	0.167925	1.40716	0.119336	0.905009	1
hsa-miR-548az-3p	0.239742	-0.87947	1.27898	-0.687637	0.491682	1
hsa-miR-548az-5p	0.605331	0.155871	1.41733	0.109975	0.91243	1
hsa-miR-548b-3p	1.45895	0.127035	1.29602	0.0980195	0.921917	1
hsa-miR-548b-5p	1.27119	-2.06546	1.38217	-1.49436	0.135082	1
hsa-miR-548ba	0.590241	1.47156	1.36091	1.08131	0.27956	1
hsa-miR-548bc	0.529974	1.58466	1.38146	1.14709	0.251345	1
hsa-miR-548c-5p_hsa-miR-548o-5p_hsa-miR-548am-5p	0.72655	1.20778	1.41913	0.851068	0.394731	1
hsa-miR-548d-5p	0.438639	-0.801651	1.36577	-0.58696	0.55723	1
hsa-miR-548e-3p	1.3829	-1.11251	1.35627	-0.820276	0.412059	1
hsa-miR-548g-5p_hsa-miR-548x-5p_hsa-miR-548aj-5p	0.423549	0.35561	1.35684	0.262087	0.793254	1
hsa-miR-548h-5p	0.31021	-0.533733	1.3077	-0.408146	0.683167	1
hsa-miR-548j-5p	0.164666	-0.163111	1.27057	-0.128376	0.897851	1
hsa-miR-548k	2.52732	-0.245719	1.16168	-0.21152	0.832481	1
hsa-miR-548l	0.275978	-0.471328	1.29393	-0.36426	0.715664	1
hsa-miR-548n	0.348473	1.22303	1.31913	0.927151	0.353848	1
hsa-miR-548q	2.57001	-0.786368	1.26245	-0.62289	0.533357	1
hsa-miR-548t-3p_hsa-miR-548aa	2.49562	-0.329191	1.26343	-0.260554	0.794437	1
hsa-miR-550a-3p	0.423549	0.35561	1.35684	0.262087	0.793254	1
hsa-miR-551a	0.218018	0.0701744	1.28723	0.0545157	0.956524	1
hsa-miR-552-3p	0.718389	1.80416	1.40148	1.28733	0.19798	1
hsa-miR-5571-3p	0.476621	1.4355	1.36134	1.05448	0.291664	1
hsa-miR-5581-3p	0.752193	-0.66342	1.41934	-0.467414	0.640204	1
hsa-miR-5582-3p	0.235134	0.0218867	1.29091	0.0169545	0.986473	1
hsa-miR-5584-3p	0.534581	0.56461	1.38392	0.40798	0.683289	1
hsa-miR-5584-5p	1.19501	2.54641	1.41679	1.79731	0.0722858	1
hsa-miR-5585-3p	2.45795	1.24276	1.18874	1.04544	0.295818	1
hsa-miR-5585-5p	0.754907	1.11609	1.41967	0.786162	0.431773	1
hsa-miR-5586-3p	0.423549	0.35561	1.35684	0.262087	0.793254	1
hsa-miR-5588-3p	0.73376	-0.123722	1.41967	-0.087149	0.930553	1
hsa-miR-5588-5p	0.581581	-0.216516	1.41844	-0.152644	0.878679	1
hsa-miR-561-3p	0.825375	1.17802	1.41764	0.830974	0.405988	1
hsa-miR-5684	1.61938	-0.823608	1.30405	-0.631578	0.527663	1
hsa-miR-5689	0.534581	0.56461	1.38392	0.40798	0.683289	1
hsa-miR-5695	0.458429	-0.480352	1.40284	-0.342415	0.732039	1
hsa-miR-5697	0.423549	0.35561	1.35684	0.262087	0.793254	1
hsa-miR-5698	0.293764	-0.424127	1.29074	-0.328591	0.742465	1
hsa-miR-5699-5p	1.63016	-0.731088	1.32218	-0.55294	0.580305	1
hsa-miR-570-3p	1.98776	-0.878689	1.30498	-0.673335	0.500734	1
hsa-miR-5701	0.333938	-0.999576	1.29173	-0.773826	0.439034	1
hsa-miR-5702	0.106705	0.819253	1.23382	0.663996	0.506693	1
hsa-miR-5706	0.696947	1.92504	1.40923	1.36603	0.17193	1
hsa-miR-5707	0.590241	1.47156	1.36091	1.08131	0.27956	1
hsa-miR-572	0.718389	1.80416	1.40148	1.28733	0.19798	1
hsa-miR-5739	0.106705	0.819253	1.23382	0.663996	0.506693	1
hsa-miR-578	0.89989	2.061	1.41533	1.4562	0.145338	1
hsa-miR-579-5p	0.770385	0.611186	1.41944	0.430584	0.666771	1
hsa-miR-580-3p	0.643594	1.79478	1.40061	1.28143	0.200043	1
hsa-miR-581	1.60815	-0.184967	1.31841	-0.140295	0.888427	1
hsa-miR-582-3p	0.405077	-0.760445	1.38641	-0.5485	0.583348	1
hsa-miR-582-5p	0.513715	-1.27953	1.34421	-0.951883	0.341156	1
hsa-miR-583	0.590241	1.47156	1.36091	1.08131	0.27956	1
hsa-miR-584-3p	1.60913	0.764745	1.36468	0.560383	0.575218	1
hsa-miR-587	0.625028	-1.70004	1.40184	-1.21272	0.225237	1
hsa-miR-595	0.36884	-1.13446	1.33404	-0.850397	0.395105	1
hsa-miR-597-3p	0.346447	-0.298512	1.37758	-0.216693	0.828447	1
hsa-miR-605-3p	1.0066	2.27549	1.41951	1.60301	0.108932	1
hsa-miR-6072	0.293764	-0.424127	1.29074	-0.328591	0.742465	1
hsa-miR-6076	0.45776	-0.55698	1.40632	-0.396054	0.692065	1
hsa-miR-6088	0.590241	1.47156	1.36091	1.08131	0.27956	1
hsa-miR-6090	1.0112	1.33996	1.41527	0.94679	0.343746	1
hsa-miR-612	0.534581	0.56461	1.38392	0.40798	0.683289	1
hsa-miR-6124	2.33219	0.953385	1.2238	0.779039	0.435957	1
hsa-miR-6125	1.12022	2.56782	1.41606	1.81336	0.0697766	1
hsa-miR-6127	0.590241	1.47156	1.36091	1.08131	0.27956	1
hsa-miR-6130	1.38207	1.28353	1.40297	0.914869	0.360261	1
hsa-miR-6132	0.106705	0.819253	1.23382	0.663996	0.506693	1
hsa-miR-6133	0.590241	1.47156	1.36091	1.08131	0.27956	1
hsa-miR-6134	0.106705	0.819253	1.23382	0.663996	0.506693	1
hsa-miR-616-3p	1.02817	-0.810635	1.4046	-0.577129	0.563852	1
hsa-miR-616-5p	0.733479	0.28729	1.41969	0.202361	0.839634	1
hsa-miR-6165	0.239742	-0.87947	1.27898	-0.687637	0.491682	1
hsa-miR-618	0.406433	0.401384	1.35046	0.29722	0.766299	1
hsa-miR-622	0.106705	0.819253	1.23382	0.663996	0.506693	1
hsa-miR-623	0.846537	1.76891	1.39589	1.26722	0.205077	1
hsa-miR-624-5p	1.10193	-0.742506	1.38667	-0.53546	0.592332	1
hsa-miR-627-3p	0.622425	-0.56086	1.41939	-0.395141	0.692739	1
hsa-miR-629-3p	0.930055	0.398518	1.38753	0.287215	0.773948	1
hsa-miR-629-5p	233.898	0.0216682	0.949752	0.0228146	NA	1
hsa-miR-631	0.775943	-0.308978	1.41303	-0.218664	0.826912	1
hsa-miR-636	1.06443	-0.132859	1.38433	-0.0959731	0.923542	1
hsa-miR-639	0.878447	2.31869	1.41963	1.6333	0.102405	1
hsa-miR-640	0.701554	0.921824	1.40902	0.654232	0.512963	1
hsa-miR-641	2.59732	0.982818	1.24	0.792594	0.428014	1
hsa-miR-642a-3p	0.239742	-0.87947	1.27898	-0.687637	0.491682	1
hsa-miR-642a-5p	0.900171	1.23773	1.40915	0.878352	0.379753	1
hsa-miR-643	2.31057	-0.66745	1.27614	-0.523022	0.600959	1
hsa-miR-649	0.66368	0.289985	1.40357	0.206605	0.836318	1
hsa-miR-6499-5p	1.34609	0.138425	1.34108	0.103218	0.91779	1
hsa-miR-6500-5p	0.700197	0.0136941	1.41654	0.00966729	0.992287	1
hsa-miR-6501-5p	0.757207	-0.0194734	1.41368	-0.0137749	0.98901	1
hsa-miR-6502-5p	0.406433	0.401384	1.35046	0.29722	0.766299	1
hsa-miR-6503-3p	0.222626	-0.856884	1.27706	-0.670981	0.502233	1
hsa-miR-6507-5p	0.346447	-0.298512	1.37758	-0.216693	0.828447	1
hsa-miR-6508-3p	2.26743	1.96013	1.36853	1.43228	0.152063	1
hsa-miR-6508-5p	0.106705	0.819253	1.23382	0.663996	0.506693	1
hsa-miR-6509-5p	0.855648	0.920373	1.415	0.650438	0.515409	1
hsa-miR-6510-5p	1.61977	0.568719	1.32969	0.427708	0.668864	1
hsa-miR-6511a-3p	1.83906	0.8665	1.25471	0.690597	0.489819	1
hsa-miR-6511a-5p	0.423549	0.35561	1.35684	0.262087	0.793254	1
hsa-miR-6512-5p	1.14166	2.30073	1.41951	1.62079	0.105062	1
hsa-miR-6513-3p	0.619844	1.00366	1.41907	0.707265	0.479402	1
hsa-miR-6513-5p	0.346447	-0.298512	1.37758	-0.216693	0.828447	1
hsa-miR-6514-3p	0.501898	0.681362	1.38935	0.490417	0.623839	1
hsa-miR-6514-5p	1.05125	-0.700752	1.36388	-0.513791	0.607398	1
hsa-miR-6515-3p	1.79952	-0.0835104	1.24475	-0.06709	0.94651	1
hsa-miR-6515-5p	2.42574	1.1632	1.19736	0.971468	0.331315	1
hsa-miR-6516-3p	1.99239	-0.129002	1.34769	-0.0957209	0.923742	1
hsa-miR-6516-5p	1.67169	0.330201	1.30621	0.252794	0.800427	1
hsa-miR-654-3p	1.69486	-0.240936	1.34022	-0.179773	0.85733	1
hsa-miR-655-3p	0.181782	-0.210317	1.27456	-0.165011	0.868935	1
hsa-miR-656-5p	1.06686	2.45269	1.41859	1.72896	0.0838158	1
hsa-miR-657	0.347117	-0.19814	1.32894	-0.149096	0.881478	1
hsa-miR-658	1.26981	2.19821	1.41719	1.5511	0.120877	1
hsa-miR-659-3p	0.586189	-0.80197	1.41845	-0.565387	0.571811	1
hsa-miR-659-5p	0.858899	-0.350042	1.41581	-0.247239	0.804723	1
hsa-miR-660-3p	0.529974	1.58466	1.38146	1.14709	0.251345	1
hsa-miR-661	0.348473	1.22303	1.31913	0.927151	0.353848	1
hsa-miR-663a	1.59548	1.72383	1.34642	1.2803	0.200438	1
hsa-miR-6715b-3p	0.164666	-0.163111	1.27057	-0.128376	0.897851	1
hsa-miR-6716-3p	1.06876	-0.287172	1.39433	-0.205958	0.836824	1
hsa-miR-6717-5p	1.4129	0.365965	1.34835	0.271417	0.78607	1
hsa-miR-6720-3p	0.696947	1.92504	1.40923	1.36603	0.17193	1
hsa-miR-6720-5p	0.718389	1.80416	1.40148	1.28733	0.19798	1
hsa-miR-6726-3p	2.13401	2.39726	1.3325	1.79906	0.0720086	1
hsa-miR-6726-5p	0.348473	1.22303	1.31913	0.927151	0.353848	1
hsa-miR-6727-5p	1.01351	2.18843	1.41806	1.54326	0.122768	1
hsa-miR-6729-5p	0.293094	-0.560748	1.34788	-0.416022	0.677394	1
hsa-miR-6731-5p	0.846537	1.76891	1.39589	1.26722	0.205077	1
hsa-miR-6733-3p	1.30917	-0.601637	1.37972	-0.436057	0.662796	1
hsa-miR-6733-5p	0.363563	-0.309412	1.34196	-0.230567	0.817651	1
hsa-miR-6734-3p	2.06571	0.389585	1.28164	0.303975	0.761147	1
hsa-miR-6735-3p	1.71601	1.50122	1.40769	1.06644	0.286224	1
hsa-miR-6735-5p	2.45994	0.364531	1.23685	0.294725	0.768204	1
hsa-miR-6736-5p	0.750299	2.03457	1.41421	1.43866	0.150246	1
hsa-miR-6737-3p	0.592135	-1.57289	1.39337	-1.12884	0.258967	1
hsa-miR-6739-5p	1.81829	-0.3673	1.27969	-0.287022	0.774095	1
hsa-miR-6740-3p	1.83917	1.55923	1.36485	1.14242	0.253281	1
hsa-miR-6740-5p	2.23011	0.116317	1.31465	0.0884774	0.929497	1
hsa-miR-6741-3p	0.590241	1.47156	1.36091	1.08131	0.27956	1
hsa-miR-6741-5p	1.22922	1.09434	1.39494	0.784509	0.432741	1
hsa-miR-6742-3p	1.3484	0.517148	1.39855	0.369773	0.711551	1
hsa-miR-6743-3p	0.643594	1.79478	1.40061	1.28143	0.200043	1
hsa-miR-6744-3p	0.590241	1.47156	1.36091	1.08131	0.27956	1
hsa-miR-6745	1.10135	0.614514	1.37172	0.447988	0.654162	1
hsa-miR-6746-5p	1.43301	0.118643	1.30952	0.0906007	0.92781	1
hsa-miR-6747-5p	0.771742	2.08176	1.41718	1.46895	0.141847	1
hsa-miR-6748-5p	0.645488	-1.17999	1.41693	-0.83278	0.404969	1
hsa-miR-6749-3p	1.07106	0.17365	1.41968	0.122316	0.902649	1
hsa-miR-675-3p	0.348473	1.22303	1.31913	0.927151	0.353848	1
hsa-miR-6750-5p	1.12022	2.56782	1.41606	1.81336	0.0697766	1
hsa-miR-6751-5p	0.476902	0.553053	1.40415	0.393871	0.693676	1
hsa-miR-6753-3p	0.733479	0.28729	1.41969	0.202361	0.839634	1
hsa-miR-6754-3p	1.19826	0.602464	1.40914	0.427541	0.668986	1
hsa-miR-6755-3p	1.38071	0.497857	1.39918	0.355819	0.721976	1
hsa-miR-6755-5p	0.551697	0.516555	1.3875	0.372292	0.709676	1
hsa-miR-6756-3p	0.160058	0.939244	1.2515	0.750497	0.452956	1
hsa-miR-6756-5p	1.73379	0.54851	1.3564	0.404387	0.685928	1
hsa-miR-6757-5p	0.747992	1.1337	1.41931	0.798772	0.424423	1
hsa-miR-6758-3p	0.164666	-0.163111	1.27057	-0.128376	0.897851	1
hsa-miR-6758-5p	1.46869	2.92016	1.40326	2.08098	0.0374359	1
hsa-miR-676-5p	0.222626	-0.856884	1.27706	-0.670981	0.502233	1
hsa-miR-6760-5p	0.716644	-0.12215	1.41356	-0.0864128	0.931138	1
hsa-miR-6761-5p	0.347117	-0.19814	1.32894	-0.149096	0.881478	1
hsa-miR-6762-3p	1.71293	-0.451595	1.34888	-0.334793	0.737781	1
hsa-miR-6762-5p	1.3586	0.557163	1.29786	0.429293	0.66771	1
hsa-miR-6763-5p	1.69131	1.62236	1.33311	1.21697	0.223616	1
hsa-miR-6764-3p	0.348473	1.22303	1.31913	0.927151	0.353848	1
hsa-miR-6764-5p	0.458429	-0.480352	1.40284	-0.342415	0.732039	1
hsa-miR-6765-5p	0.829983	0.563316	1.41904	0.396971	0.691389	1
hsa-miR-6766-3p	1.24459	-0.0488495	1.35337	-0.0360946	0.971207	1
hsa-miR-6767-5p	0.45776	-0.55698	1.40632	-0.396054	0.692065	1
hsa-miR-6768-5p	0.256858	-0.901202	1.28074	-0.703655	0.481648	1
hsa-miR-6769a-3p	0.348473	1.22303	1.31913	0.927151	0.353848	1
hsa-miR-6769b-3p	0.590241	1.47156	1.36091	1.08131	0.27956	1
hsa-miR-6769b-5p	0.587934	0.752419	1.41411	0.532081	0.59467	1
hsa-miR-6771-5p	0.181782	-0.210317	1.27456	-0.165011	0.868935	1
hsa-miR-6772-3p	0.529974	1.58466	1.38146	1.14709	0.251345	1
hsa-miR-6774-5p	0.160058	0.939244	1.2515	0.750497	0.452956	1
hsa-miR-6775-3p	0.476621	1.4355	1.36134	1.05448	0.291664	1
hsa-miR-6775-5p	0.940608	-0.406514	1.40214	-0.289925	0.771874	1
hsa-miR-6776-3p	0.382684	-0.0751024	1.35295	-0.05551	0.955732	1
hsa-miR-6780a-3p	0.771742	2.08176	1.41718	1.46895	0.141847	1
hsa-miR-6780a-5p	1.19393	0.727908	1.35488	0.537248	0.591096	1
hsa-miR-6780b-3p	0.160058	0.939244	1.2515	0.750497	0.452956	1
hsa-miR-6780b-5p	1.66526	2.17651	1.36528	1.59418	0.110895	1
hsa-miR-6781-3p	0.181782	-0.210317	1.27456	-0.165011	0.868935	1
hsa-miR-6781-5p	0.701554	0.921824	1.40902	0.654232	0.512963	1
hsa-miR-6784-3p	1.01148	0.819382	1.3786	0.59436	0.552271	1
hsa-miR-6784-5p	0.718389	1.80416	1.40148	1.28733	0.19798	1
hsa-miR-6785-5p	0.701554	0.921824	1.40902	0.654232	0.512963	1
hsa-miR-6786-5p	0.293094	-0.560748	1.34788	-0.416022	0.677394	1
hsa-miR-6787-3p	0.534581	0.56461	1.38392	0.40798	0.683289	1
hsa-miR-6787-5p	0.771742	2.08176	1.41718	1.46895	0.141847	1
hsa-miR-6790-3p	0.912939	0.427727	1.38881	0.307981	0.758097	1
hsa-miR-6790-5p	0.550621	-1.05941	1.41169	-0.750455	0.452981	1
hsa-miR-6791-3p	1.06686	2.45269	1.41859	1.72896	0.0838158	1
hsa-miR-6791-5p	1.41859	1.01818	1.34393	0.757616	0.448681	1
hsa-miR-6792-3p	1.27293	-0.728547	1.40501	-0.518536	0.604084	1
hsa-miR-6792-5p	0.976175	-0.291301	1.39065	-0.209471	0.834081	1
hsa-miR-6793-3p	0.956385	-0.560561	1.39237	-0.402595	0.687247	1
hsa-miR-6794-5p	0.517746	0.0781498	1.3853	0.0564135	0.955012	1
hsa-miR-6795-5p	0.506505	0.197959	1.41316	0.140083	0.888595	1
hsa-miR-6796-3p	1.17818	1.65989	1.39231	1.19219	0.233188	1
hsa-miR-6796-5p	0.605331	0.155871	1.41733	0.109975	0.91243	1
hsa-miR-6797-5p	2.04047	1.47499	1.29822	1.13616	0.25589	1
hsa-miR-6798-5p	0.106705	0.819253	1.23382	0.663996	0.506693	1
hsa-miR-6800-3p	0.406433	0.401384	1.35046	0.29722	0.766299	1
hsa-miR-6800-5p	1.01351	2.18843	1.41806	1.54326	0.122768	1
hsa-miR-6802-3p	0.348473	1.22303	1.31913	0.927151	0.353848	1
hsa-miR-6803-3p	2.26648	2.32379	1.37256	1.69304	0.0904479	1
hsa-miR-6805-5p	0.663961	-0.185022	1.41807	-0.130474	0.896191	1
hsa-miR-6806-3p	0.106705	0.819253	1.23382	0.663996	0.506693	1
hsa-miR-6807-5p	1.04311	1.60446	1.39083	1.1536	0.248664	1
hsa-miR-6808-3p	0.288487	0.182145	1.30371	0.139713	0.888886	1
hsa-miR-6809-5p	0.922823	-0.449457	1.4004	-0.32095	0.748249	1
hsa-miR-6811-3p	0.405077	-0.760445	1.38641	-0.5485	0.583348	1
hsa-miR-6813-5p	0.663291	-0.264332	1.41905	-0.186274	0.85223	1
hsa-miR-6814-3p	0.590241	1.47156	1.36091	1.08131	0.27956	1
hsa-miR-6815-5p	2.02702	3.01205	1.40486	2.14402	0.0320311	1
hsa-miR-6816-3p	0.106705	0.819253	1.23382	0.663996	0.506693	1
hsa-miR-6816-5p	0.590241	1.47156	1.36091	1.08131	0.27956	1
hsa-miR-6817-3p	0.716644	-0.12215	1.41356	-0.0864128	0.931138	1
hsa-miR-6818-3p	0.910358	2.3039	1.41959	1.62294	0.104603	1
hsa-miR-6818-5p	0.590241	1.47156	1.36091	1.08131	0.27956	1
hsa-miR-6819-5p	0.293764	-0.424127	1.29074	-0.328591	0.742465	1
hsa-miR-6820-5p	0.239742	-0.87947	1.27898	-0.687637	0.491682	1
hsa-miR-6821-3p	1.25392	1.18983	1.40762	0.845278	0.397956	1
hsa-miR-6822-3p	1.03252	-0.435773	1.41398	-0.30819	0.757938	1
hsa-miR-6822-5p	0.643594	1.79478	1.40061	1.28143	0.200043	1
hsa-miR-6823-3p	1.38112	1.57855	1.41663	1.1143	0.26515	1
hsa-miR-6824-3p	0.288487	0.182145	1.30371	0.139713	0.888886	1
hsa-miR-6824-5p	1.48877	1.56038	1.36336	1.14451	0.252412	1
hsa-miR-6825-5p	1.14383	-0.702261	1.38858	-0.50574	0.613039	1
hsa-miR-6826-5p	2.03135	-1.33606	1.3815	-0.96711	0.333489	1
hsa-miR-6827-3p	0.534581	0.56461	1.38392	0.40798	0.683289	1
hsa-miR-6828-3p	0.551697	0.516555	1.3875	0.372292	0.709676	1
hsa-miR-6828-5p	0.348473	1.22303	1.31913	0.927151	0.353848	1
hsa-miR-6829-5p	0.972925	0.905132	1.40763	0.643018	0.520213	1
hsa-miR-6830-3p	1.26981	2.19821	1.41719	1.5511	0.120877	1
hsa-miR-6830-5p	1.12482	1.48942	1.41326	1.05389	0.291933	1
hsa-miR-6831-5p	0.827939	-0.969666	1.4167	-0.684455	0.493688	1
hsa-miR-6832-3p	0.9588	0.824513	1.41773	0.581572	0.560855	1
hsa-miR-6832-5p	2.43767	-2.91811	1.3042	-2.23748	0.0252552	1
hsa-miR-6833-3p	1.91409	-1.01745	1.32449	-0.768187	0.442376	1
hsa-miR-6833-5p	0.347117	-0.19814	1.32894	-0.149096	0.881478	1
hsa-miR-6834-3p	0.792108	-0.0457433	1.41966	-0.0322214	0.974295	1
hsa-miR-6835-3p	0.832546	-1.91642	1.41377	-1.35554	0.175245	1
hsa-miR-6835-5p	0.458429	-0.480352	1.40284	-0.342415	0.732039	1
hsa-miR-6837-3p	1.34176	0.239954	1.31469	0.182517	0.855177	1
hsa-miR-6838-3p	0.347117	-0.19814	1.32894	-0.149096	0.881478	1
hsa-miR-6839-3p	0.719916	0.628447	1.41907	0.442859	0.657868	1
hsa-miR-6842-3p	1.90961	0.19369	1.30406	0.148528	0.881926	1
hsa-miR-6842-5p	0.293764	-0.424127	1.29074	-0.328591	0.742465	1
hsa-miR-6843-3p	0.987734	0.420033	1.38512	0.303246	0.761702	1
hsa-miR-6844	1.30515	-0.861183	1.39959	-0.615309	0.53835	1
hsa-miR-6845-3p	1.0806	0.104421	1.38212	0.0755514	0.939776	1
hsa-miR-6846-3p	0.222626	-0.856884	1.27706	-0.670981	0.502233	1
hsa-miR-6847-3p	1.60375	2.73134	1.41465	1.93075	0.0535142	1
hsa-miR-6847-5p	0.405077	-0.760445	1.38641	-0.5485	0.583348	1
hsa-miR-6848-3p	0.106705	0.819253	1.23382	0.663996	0.506693	1
hsa-miR-6848-5p	0.385286	-1.03949	1.29634	-0.801866	0.42263	1
hsa-miR-6849-3p	0.953804	0.737528	1.41082	0.522763	0.601139	1
hsa-miR-6850-5p	0.624452	0.367338	1.41911	0.258852	0.79575	1
hsa-miR-6852-3p	0.936001	0.0869815	1.41334	0.061543	0.950927	1
hsa-miR-6852-5p	0.995318	0.523659	1.39767	0.374665	0.707909	1
hsa-miR-6853-3p	0.555251	0.784791	1.39974	0.560669	0.575023	1
hsa-miR-6854-3p	0.164666	-0.163111	1.27057	-0.128376	0.897851	1
hsa-miR-6855-3p	0.320116	1.12999	1.29122	0.875135	0.381501	1
hsa-miR-6856-5p	0.812867	0.565719	1.41655	0.399363	0.689626	1
hsa-miR-6857-3p	0.658684	0.296355	1.41958	0.208762	0.834634	1
hsa-miR-6858-3p	0.878447	2.31869	1.41963	1.6333	0.102405	1
hsa-miR-6858-5p	2.00247	0.868107	1.25978	0.689095	0.490764	1
hsa-miR-6859-3p	0.534175	-0.892468	1.3843	-0.644707	0.519117	1
hsa-miR-6861-3p	0.530255	0.703677	1.41322	0.497924	0.618538	1
hsa-miR-6862-5p	1.77031	0.36325	1.30384	0.278599	0.780552	1
hsa-miR-6864-3p	0.293764	-0.424127	1.29074	-0.328591	0.742465	1
hsa-miR-6864-5p	0.792389	-0.439874	1.41943	-0.309895	0.756641	1
hsa-miR-6865-3p	0.348473	1.22303	1.31913	0.927151	0.353848	1
hsa-miR-6865-5p	0.588215	0.192548	1.41944	0.135651	0.892097	1
hsa-miR-6866-3p	0.957443	-0.0474132	1.41645	-0.0334733	0.973297	1
hsa-miR-6866-5p	0.528229	-0.381184	1.41518	-0.269355	0.787657	1
hsa-miR-6867-5p	1.81935	-0.0218473	1.32441	-0.0164958	0.986839	1
hsa-miR-6868-3p	0.426822	1.28615	1.32616	0.969834	0.332129	1
hsa-miR-6871-3p	0.351724	-1.09682	1.3266	-0.826794	0.408354	1
hsa-miR-6874-3p	0.470269	0.00357333	1.38181	0.00258597	0.997937	1
hsa-miR-6874-5p	0.476621	1.4355	1.36134	1.05448	0.291664	1
hsa-miR-6875-5p	1.20602	-0.407415	1.39683	-0.291672	0.770537	1
hsa-miR-6876-5p	1.08167	1.3904	1.40944	0.986486	0.323895	1
hsa-miR-6877-3p	0.476621	1.4355	1.36134	1.05448	0.291664	1
hsa-miR-6878-3p	0.106705	0.819253	1.23382	0.663996	0.506693	1
hsa-miR-6879-3p	0.529974	1.58466	1.38146	1.14709	0.251345	1
hsa-miR-6879-5p	0.218018	0.0701744	1.28723	0.0545157	0.956524	1
hsa-miR-6880-3p	0.534581	0.56461	1.38392	0.40798	0.683289	1
hsa-miR-6880-5p	1.30322	-0.300241	1.31827	-0.227755	0.819837	1
hsa-miR-6881-5p	0.164666	-0.163111	1.27057	-0.128376	0.897851	1
hsa-miR-6882-3p	0.106705	0.819253	1.23382	0.663996	0.506693	1
hsa-miR-6882-5p	1.11969	-1.24659	1.3671	-0.911849	0.361848	1
hsa-miR-6883-3p	2.5783	0.651291	1.26813	0.513585	0.607542	1
hsa-miR-6883-5p	0.348473	1.22303	1.31913	0.927151	0.353848	1
hsa-miR-6884-3p	0.643594	1.79478	1.40061	1.28143	0.200043	1
hsa-miR-6884-5p	0.106705	0.819253	1.23382	0.663996	0.506693	1
hsa-miR-6887-3p	1.24836	2.65341	1.41355	1.87712	0.0605012	1
hsa-miR-6887-5p	0.772023	1.06296	1.41956	0.748792	0.453983	1
hsa-miR-6889-3p	0.106705	0.819253	1.23382	0.663996	0.506693	1
hsa-miR-6889-5p	0.829702	1.11643	1.41967	0.786396	0.431635	1
hsa-miR-6891-5p	1.2561	-1.10723	1.38243	-0.80093	0.423172	1
hsa-miR-6894-3p	1.04772	0.948837	1.38862	0.683297	0.494419	1
hsa-miR-6895-3p	0.382684	-0.0751024	1.35295	-0.05551	0.955732	1
hsa-miR-708-3p	0.181782	-0.210317	1.27456	-0.165011	0.868935	1
hsa-miR-708-5p	2.32011	0.898077	1.31937	0.680688	0.496069	1
hsa-miR-7107-5p	1.52949	-0.113532	1.35093	-0.08404	0.933025	1
hsa-miR-7109-3p	0.900451	0.634925	1.41585	0.44844	0.653835	1
hsa-miR-7109-5p	0.535532	0.135963	1.38545	0.0981359	0.921824	1
hsa-miR-7110-3p	0.861612	1.33282	1.4155	0.941587	0.346404	1
hsa-miR-7111-3p	1.38235	0.855455	1.38008	0.619859	0.535351	1
hsa-miR-7111-5p	2.39747	0.565765	1.32991	0.425415	0.670534	1
hsa-miR-7113-3p	1.08723	0.479831	1.39834	0.343144	0.73149	1
hsa-miR-7113-5p	1.28055	1.76289	1.3898	1.26845	0.204637	1
hsa-miR-7114-3p	0.406433	0.401384	1.35046	0.29722	0.766299	1
hsa-miR-7114-5p	1.7319	2.81674	1.41191	1.99498	0.0460445	1
hsa-miR-7150	0.534581	0.56461	1.38392	0.40798	0.683289	1
hsa-miR-7151-3p	0.351724	-1.09682	1.3266	-0.826794	0.408354	1
hsa-miR-7154-3p	0.239742	-0.87947	1.27898	-0.687637	0.491682	1
hsa-miR-7156-3p	0.218018	0.0701744	1.28723	0.0545157	0.956524	1
hsa-miR-7156-5p	1.25474	-1.98768	1.39174	-1.4282	0.153234	1
hsa-miR-744-3p	1.35024	0.603789	1.38016	0.437477	0.661765	1
hsa-miR-762	1.34054	2.67473	1.4152	1.88999	0.0587587	1
hsa-miR-764	0.775943	-0.308978	1.41303	-0.218664	0.826912	1
hsa-miR-766-5p	1.52288	0.914236	1.37417	0.6653	0.505859	1
hsa-miR-767-5p	0.181782	-0.210317	1.27456	-0.165011	0.868935	1
hsa-miR-770-5p	0.160058	0.939244	1.2515	0.750497	0.452956	1
hsa-miR-7703	0.404407	-0.834551	1.39161	-0.5997	0.548706	1
hsa-miR-7705	1.76291	-1.00616	1.31924	-0.762682	0.445653	1
hsa-miR-7844-5p	0.677804	0.491331	1.41965	0.346092	0.729273	1
hsa-miR-7845-5p	0.904091	-0.16512	1.41776	-0.116466	0.907284	1
hsa-miR-7851-3p	1.43542	1.45959	1.37559	1.06107	0.28866	1
hsa-miR-7974	1.23384	2.48687	1.41908	1.75245	0.0796965	1
hsa-miR-7976	0.406433	0.401384	1.35046	0.29722	0.766299	1
hsa-miR-8052	0.535532	0.135963	1.38545	0.0981359	0.921824	1
hsa-miR-8056	0.348473	1.22303	1.31913	0.927151	0.353848	1
hsa-miR-8058	0.701554	0.921824	1.40902	0.654232	0.512963	1
hsa-miR-8059	0.718389	1.80416	1.40148	1.28733	0.19798	1
hsa-miR-8060	1.06686	2.45269	1.41859	1.72896	0.0838158	1
hsa-miR-8065	0.590241	1.47156	1.36091	1.08131	0.27956	1
hsa-miR-8071	1.01351	2.18843	1.41806	1.54326	0.122768	1
hsa-miR-8073	0.106705	0.819253	1.23382	0.663996	0.506693	1
hsa-miR-8085	1.23181	1.16234	1.37292	0.846619	0.397207	1
hsa-miR-8086	0.423549	0.35561	1.35684	0.262087	0.793254	1
hsa-miR-8089	1.09742	1.21769	1.40019	0.869662	0.384485	1
hsa-miR-874-5p	1.58583	-0.263696	1.28192	-0.205704	0.837022	1
hsa-miR-876-3p	0.846537	1.76891	1.39589	1.26722	0.205077	1
hsa-miR-876-5p	0.551697	0.516555	1.3875	0.372292	0.709676	1
hsa-miR-877-3p	1.0112	1.33996	1.41527	0.94679	0.343746	1
hsa-miR-889-3p	0.663291	-0.264332	1.41905	-0.186274	0.85223	1
hsa-miR-891a-5p	1.12306	-0.383248	1.4077	-0.272252	0.785428	1
hsa-miR-892a	0.406433	0.401384	1.35046	0.29722	0.766299	1
hsa-miR-9-3p	1.37588	-1.46684	1.3769	-1.06532	0.286731	1
hsa-miR-920	0.847099	0.497044	1.41754	0.350638	0.72586	1
hsa-miR-92a-2-5p	0.423549	0.35561	1.35684	0.262087	0.793254	1
hsa-miR-92b-5p	1.55585	0.619702	1.33	0.465939	0.641259	1
hsa-miR-933	0.463037	-1.3667	1.37059	-0.997167	0.318683	1
hsa-miR-934	2.19566	-1.68238	1.33896	-1.25648	0.208942	1
hsa-miR-937-3p	1.60431	0.33904	1.34917	0.251295	0.801586	1
hsa-miR-937-5p	0.629059	-0.158339	1.40341	-0.112824	0.91017	1
hsa-miR-939-3p	1.14222	0.844203	1.41885	0.594989	0.551851	1
hsa-miR-939-5p	1.89252	1.61897	1.35628	1.19369	0.2326	1
hsa-miR-942-3p	0.213411	1.02789	1.26601	0.811907	0.416845	1
hsa-miR-943	0.882001	2.2885	1.41935	1.61236	0.106884	1
hsa-miR-95-3p	1.31341	0.350673	1.31234	0.267212	0.789306	1
hsa-miR-96-3p	1.06897	-0.18215	1.4176	-0.128492	0.89776	1
hsa-miR-9718	0.772023	1.06296	1.41956	0.748792	0.453983	1
hsa-miR-9900	0.718389	1.80416	1.40148	1.28733	0.19798	1
hsa-miR-9985	0.256858	-0.901202	1.28074	-0.703655	0.481648	1
